# Supplementary material for: Composition and short-term stability of gut microbiota in lean and spontaneously overweight healthy Labrador retriever dogs
Source: Acta Vet Scand. 2022 Mar 28;64:8. doi: 10.1186/s13028-022-00628-z (PMC8962211; doi:10.1186/s13028-022-00628-z)
Supplement: Supplementary file 2 — Additional file 2. Raw data of all dogs: BCS, OTU, IndVal, Similarity index, Diversity, Phyla, Families and Genera. [file 13028_2022_628_MOESM2_ESM.xlsx]

## Sheet: BCS
Dog ID	BCS (1-9)		Dog owners collected spontaneous fresh faeces from their dogs on three occasions over a 10-day sampling period (days 1, 5 and 10)
17	4		Samples named .1 are collected at day 1
1	5		Samples named .3 are collected at day 5
6	5		Samples named .5 are collected at day 10
9	5
11	5
13	5		Dogs with BCS 4-5 are considered lean on the 9-point BCS scale
15	5		Dogs with BCS 6-8 are considered overweight on the 9-point BCS scale
16	5
19	5
22	5
25	5
29	5
2	6
3	6
5	6
10	6
12	6
20	6
23	6
24	6
26	6
14	6.5
28	6.5
7	7
18	7
21	7
27	8

## Sheet: OTU
#OTU_num	S1.1	S11.1	S13.1	S15.1	S16.1	S17.1	S19.1	S22.1	S25.1	S29.1	S6.1	S9.1	S1.3	S11.3	S13.3	S15.3	S16.3	S17.3	S19.3	S22.3	S25.3	S29.3	S6.3	S9.3	S1.5	S11.5	S13.5	S15.5	S16.5	S17.5	S19.5	S22.5	S25.5	S29.5	S6.5	S9.5	S10.1	S12.1	S2.1	S23.1	S24.1	S26.1	S3.1	S5.1	S10.3	S12.3	S2.3	S20.3	S23.3
OTU_1	0.132034632034632	0.0585217251883919	0.112233445566779	0.0501042167708834	0.134359467692801	0.071348404681738	0.0565175565175565	0.0375982042648709	0.0979637646304313	0.214045214045214	0.299743466410133	0.128988295654962	0.0761584094917428	0.0622093955427289	0.12329645662979	0.0641333974667308	0.401475068141735	0.0764790764790765	0.142776976110309	0.03663620330287	0.100208433541767	0.0830527497194164	0.125621292287959	0.226551226551227	0.0724707391374058	0.0582812249478916	0.147346480679814	0.0602052268718935	0.194083694083694	0.0549142215808882	0.263989097322431	0.0392015392015392	0.0825717492384159	0.15969215969216	0.404681738015071	0.307118807118807	0.202100368767035	0.257174923841591	0.0421677088343755	0.0237293570626904	0.298701298701299	0.0547538880872214	0.0582812249478916	0.184543851210518	0.240099406766073	0.246913580246914	0.048661215327882	0.0968414301747635	0.0210036876703543
OTU_2	0.115600448933782	0.0438512105178772	0.103254769921437	0.0446528779862113	0.0600448933782267	0.180214846881514	0.0547538880872214	0.128346961680295	0.189674523007856	0.0275773609106942	0.195446528779862	0.170514670514671	0.107663940997274	0.0342312008978676	0.0813692480359147	0.0654962321628988	0.245871412538079	0.126503126503127	0.0266153599486933	0.162898829565496	0.15311848645182	0.198172198172198	0.110790444123777	0.0700657367324034	0.170514670514671	0.0182780182780183	0.159852493185827	0.0275773609106942	0.0964405964405964	0.0549943883277217	0.0248516915183582	0.141574474907808	0.0675004008337342	0.107503607503608	0.0885040885040885	0.161375661375661	0.0890652557319224	0.0536315536315536	0.208273208273208	0.246512746512747	0.093634760301427	0.197691197691198	0.0336700336700337	0.08666025332692	0.160894660894661	0.0945165945165945	0.0753567420234087	0.0194805194805195	0.119929453262787
OTU_3	0.0494628827962161	0.285794452461119	0.0410453743787077	0.0553952220618887	0.0289401956068623	0.265351932018599	0.0125060125060125	0.0207631874298541	0.133477633477633	0.00745550745550746	0.00505050505050505	0.000721500721500722	0.0252525252525253	0.251242584575918	0.0440917107583774	0.0360750360750361	0.0257335257335257	0.0391213724547058	0.00978034311367645	0.0792047458714125	0.140131473464807	0.0148308481641815	0.00352733686067019	0.00240500240500241	0.154240820907488	0.381433381433381	0.0169953503286837	0.038961038961039	0.0651755651755652	0.0480198813532147	0.00953984287317621	0.0420875420875421	0.156325156325156	0.0252525252525253	0.00448933782267116	0.00384800384800385	0.00745550745550746	0.0128266794933462	0.00505050505050505	0.03663620330287	0.00625300625300625	0.0710277376944044	0.0179573512906846	0.0596440596440596	0.0115440115440115	0.0107423440756774	0.0219656886323553	0.0102613435946769	0.0669392336059003
OTU_4	0.0818502485169152	0.00905884239217573	0.0563572230238897	0.0202020202020202	0.0174763508096841	0.00448933782267116	0.0194003527336861	0.12329645662979	0.152637485970819	0.0277376944043611	0.0441718775052108	0.0198011864678531	0.125140291806958	0.0242103575436909	0.0528298861632195	0.0198011864678531	0.00376783710117043	0.105098605098605	0.0266955266955267	0.0280583613916947	0.0749559082892416	0.0788039121372455	0.00681417348084015	0.0251723585056918	0.08337341670675	0.0059323392656726	0.0578803912137245	0.00464967131633798	0.0371172037838704	0.0131473464806798	0.00328683662016995	0.0576398909732243	0.0290203623536957	0.0789642456309123	0.0108225108225108	0.0374378707712041	0.0165945165945166	0.112073112073112	0.0168350168350168	0.142215808882476	0.0160333493666827	0.0564373897707231	0.00561167227833894	0.059323392656726	0.0152316818983486	0.11672278338945	0.00633317299983967	0.00256533589866923	0.113836780503447
OTU_5	0.000160333493666827	0.115921115921116	0.0234086900753567	0.148869648869649	0.19328202661536	0.0348725348725349	0.0595638928972262	0.0430495430495431	0.00994067660734327	0.00689434022767356	0.0278178611511945	0.0127465127465127	0.00184383517716851	0.114237614237614	0.0371172037838704	0.249719416386083	0.0188391855058522	0.0290203623536957	0.0513868847202181	0.137646304312971	0.0631713965047298	0.0215648548981882	0.180776014109347	0.0952380952380952	0.0017636684303351	0.103014269680936	0.0308641975308642	0.264710598043931	0.0741542408209075	0.137405804072471	0.0179573512906846	0.130992464325798	0.154160654160654	0.0385602052268719	0.0245310245310245	0.0317460317460317	0.17636684303351	0.0459355459355459	0.16041366041366	0.0059323392656726	0.000160333493666827	0.0270161936828603	0.276094276094276	0.0218855218855219	0.148148148148148	0.0225268558601892	0.209235209235209	0.0300625300625301	0.0187590187590188
OTU_6	0.0185185185185185	0.00849767516434183	0.0153920153920154	0.022286355619689	0.0487413820747154	0.0272566939233606	0.0327080327080327	0.132034632034632	0.00649350649350649	0.0918710918710919	0.0227673561006894	0.0119448452781786	0.0602052268718935	0.0105018438351772	0.0157928491261825	0.0450537117203784	0.0269360269360269	0.0582010582010582	0.0340708674042007	0.0249318582651916	0.0145903479236813	0.0223665223665224	0.0224466891133558	0.0149911816578483	0.0292608625941959	0.00929934263267597	0.0145903479236813	0.0256533589866923	0.0446528779862113	0.0385602052268719	0.0335097001763668	0.0234888568221902	0.0105820105820106	0.0285393618726952	0.0101811768478435	0.0112233445566779	0.0396023729357063	0.0718294051627385	0.0141895141895142	0.0298220298220298	0.00681417348084015	0.0189193522526856	0.0121051787718454	0.0467372134038801	0.0231681898348565	0.0257335257335257	0.0121853455186789	0.0153920153920154	0.0272566939233606
OTU_7	0.00601250601250601	0.0029661696328363	0.00777617444284111	0.018037518037518	0.00489017155683822	0.00881834215167548	0.00224466891133558	0.154561487894821	0.0421677088343755	0.0101811768478435	0.0154721821388488	0.00865800865800866	0.00424883758217092	0.0088985088985089	0.00569183902517236	0.0244508577841911	0.00440917107583774	0.137004970338304	0.00152316818983486	0.0534712201378868	0.0256533589866923	0.0186788520121853	0.00881834215167548	0.00448933782267116	0.00873817540484207	0.0017636684303351	0.0115440115440115	0.0108225108225108	0.045374378707712	0.0222061888728555	0.00168350168350168	0.0564373897707231	0.0381593714927048	0.0241301907968575	0.00352733686067019	0.00777617444284111	0.00497033830367164	0.0105018438351772	0.0138688472021805	0.085297418630752	0.00336700336700337	0.0311046977713644	0.00304633637966971	0.00817700817700818	0.00913900913900914	0.0110630110630111	0.00505050505050505	0.00272566939233606	0.0987654320987654
OTU_8	0.0198011864678531	0	0.00513067179733846	0.122494789161456	0.0125060125060125	0.00793650793650794	0.0133878467211801	0.000962000962000962	8.01667468334135e-05	0	0.00376783710117043	0.0455347122013789	0.0117845117845118	0.00489017155683822	0.00288600288600289	0.00937950937950938	0.0160333493666827	0.00513067179733846	0.0711079044412378	0.0645342312008979	8.01667468334135e-05	0.00825717492384159	0.0383197049863717	0.0629308962642296	0.000240500240500241	0.0177168510501844	8.01667468334135e-05	0.0191598524931858	0.00392817059483726	0.00448933782267116	0.128747795414462	0.00400833734167068	0.000160333493666827	0.00128266794933462	0.038961038961039	0.0590027256693923	0.0377585377585378	0.0408850408850409	0.00577200577200577	0.000561167227833895	0.00112233445566779	0.008337341670675	0.0438512105178772	0.0198813532146865	0.0238896905563572	8.01667468334135e-05	0.00577200577200577	0.00681417348084015	0.000481000481000481
OTU_9	0.00384800384800385	0	0.00152316818983486	0.0342312008978676	0.0012025012025012	0.00729517396184063	0	0	0.0140291806958474	0.00224466891133558	0.000320666987333654	0.205868205868206	0.000801667468334135	0	0.000160333493666827	0.000881834215167548	0.000962000962000962	0.00953984287317621	0	0	0.00360750360750361	0.0142696809363476	0.00681417348084015	0.0109828443161777	8.01667468334135e-05	0	0	0.000881834215167548	0.000641333974667308	0.000641333974667308	0	0	0.00184383517716851	0.0041686708353375	0.00905884239217573	0.0325476992143659	0.00681417348084015	0	0.000160333493666827	0	0	0.00601250601250601	0.000320666987333654	0.000641333974667308	0.00633317299983967	0.0133076799743466	0.000400833734167067	0.00497033830367164	0
OTU_10	0.0511463844797178	0.00681417348084015	0.0502645502645503	0.00505050505050505	0.00745550745550746	0.0192400192400192	0.0258136924803591	0.00440917107583774	0.0181978515311849	0.0100208433541767	0.0147506814173481	0.0331890331890332	0.0256533589866923	0.00681417348084015	0.0451338784672118	0.00513067179733846	0.0053711720378387	0.0168350168350168	0.0179573512906846	0.00561167227833894	0.0229276895943563	0.0169151835818502	0.0071348404681738	0.0188391855058522	0.0194003527336861	0.00721500721500722	0.0666185666185666	0.00545133878467212	0.0071348404681738	0.0602052268718935	0.0113035113035113	0.00280583613916947	0.00464967131633798	0.0105820105820106	0.00865800865800866	0.0444925444925445	0.0163540163540164	0.0144300144300144	0.00529100529100529	0.00344717011383678	0.0277376944043611	0.00817700817700818	0.00352733686067019	0.0059323392656726	0.0119448452781786	0.0198813532146865	0.00464967131633798	0.0182780182780183	0.00136283469616803
OTU_11	0.0208433541766875	0.00280583613916947	0.00897867564534231	0.00264550264550265	0.00825717492384159	0.00481000481000481	0.0420875420875421	0.00264550264550265	0.0088985088985089	0.0642937309603976	0.00921917588584255	0.0163540163540164	0.00753567420234087	0.00312650312650313	0.00809684143017476	0.00376783710117043	0.00601250601250601	0.00432900432900433	0.0206830206830207	0.00328683662016995	0.00905884239217573	0.0609267275933943	0.00408850408850409	0.00970017636684303	0.00529100529100529	0.00232483565816899	0.00825717492384159	0.00681417348084015	0.00456950456950457	0.015712682379349	0.0198011864678531	0.00288600288600289	0.008337341670675	0.0776815776815777	0.00625300625300625	0.00913900913900914	0.00521083854417188	0.0103415103415103	0.00336700336700337	0.00448933782267116	0.0150713484046817	0.008337341670675	0.00553150553150553	0.00681417348084015	0.00825717492384159	0.0130671797338464	0.00521083854417188	0.01667468334135	0.000801667468334135
OTU_12	0.00945967612634279	0.0109828443161777	0.130832130832131	0.00481000481000481	0.00392817059483726	0.000641333974667308	0.00569183902517236	0.0145101811768478	0.0059323392656726	0.0105018438351772	0.010662177328844	0.00481000481000481	0.00721500721500722	0.0208433541766875	0.0937950937950938	0.00761584094917428	0.000721500721500722	0.00328683662016995	0.00424883758217092	0.0102613435946769	0.00440917107583774	0.0177168510501844	0.00160333493666827	0.0137886804553471	0.00513067179733846	0.00937950937950938	0.0719897386564053	0.00248516915183582	0.00344717011383678	0.00216450216450216	0.00248516915183582	0.00545133878467212	0.00464967131633798	0.0207631874298541	0.00208433541766875	0.0224466891133558	0.0111431778098445	0.0399230399230399	0.00312650312650313	0.0314253647586981	0.000320666987333654	0.00601250601250601	0.00200416867083534	0.0167548500881834	0.00841750841750842	0.0400833734167068	0.00232483565816899	0.000561167227833895	0.0197210197210197
OTU_13	0.00384800384800385	0.00505050505050505	0.0113836780503447	0.0226070226070226	0.0192400192400192	0.0269360269360269	0.00649350649350649	0.0510662177328844	0.0931537598204265	0.0029661696328363	0.00953984287317621	0.0178771845438512	0.0158730158730159	0.0181176847843515	0.0110630110630111	0.0294211960878628	0.042648709315376	0.0223665223665224	0.00729517396184063	0.0186788520121853	0.116001282667949	0.00689434022767356	0.00456950456950457	0.010662177328844	0.0836940836940837	0.00729517396184063	0.0124258457591791	0.00841750841750842	0.0625300625300625	0.0105018438351772	0.00272566939233606	0.046336379669713	0.0251723585056918	0.00585217251883919	0.00184383517716851	0.008337341670675	0.0184383517716851	0.0130671797338464	0.0158730158730159	0.0619688953022286	0.000881834215167548	0.074635241301908	0.00577200577200577	0.0489818823152156	0.0185185185185185	0.0239698573031906	0.0041686708353375	0.00224466891133558	0.08337341670675
OTU_14	0.0124258457591791	0.000962000962000962	0.000641333974667308	0.00360750360750361	0.00280583613916947	0.0152316818983486	0.00168350168350168	0.000962000962000962	0.00585217251883919	0.00192400192400192	0.000641333974667308	0.00801667468334135	0.00857784191117524	0.000962000962000962	0.00921917588584255	0.00232483565816899	0.00312650312650313	0.0100208433541767	0.00184383517716851	0.00200416867083534	0.0047298380631714	0.0190796857463524	0.00192400192400192	0.0047298380631714	0.00408850408850409	0.000801667468334135	0.000481000481000481	0.00384800384800385	0.00272566939233606	0.00681417348084015	0.00136283469616803	0.00208433541766875	0.00248516915183582	0.00312650312650313	0.00200416867083534	0.00424883758217092	0.00136283469616803	0.00128266794933462	0.00585217251883919	0.0205226871893539	0.00464967131633798	0.00192400192400192	0.00248516915183582	0.0137886804553471	0.000320666987333654	0.00168350168350168	0.00497033830367164	0.0505050505050505	0.00312650312650313
OTU_15	0.0440917107583774	0.00513067179733846	0.0284591951258618	0.0059323392656726	0.0188391855058522	0.00785634118967452	0.0290203623536957	0.00553150553150553	0.00793650793650794	0.0561167227833895	0.0269360269360269	0.0146705146705147	0.0339105339105339	0.00456950456950457	0.0241301907968575	0.00689434022767356	0.0178771845438512	0.0177970177970178	0.0272566939233606	0.0102613435946769	0.00745550745550746	0.012987012987013	0.00921917588584255	0.0118646785313452	0.0210036876703543	0.00489017155683822	0.0246913580246914	0.00881834215167548	0.0262946929613596	0.0128266794933462	0.0140291806958474	0.00545133878467212	0.00729517396184063	0.0184383517716851	0.00865800865800866	0.0159531826198493	0.0121853455186789	0.0121051787718454	0.0076960076960077	0.00368767035433702	0.0478595478595479	0.0219656886323553	0.0047298380631714	0.00921917588584255	0.0107423440756774	0.0121853455186789	0.00609267275933943	0.00970017636684303	0.00497033830367164
OTU_16	0.00505050505050505	0.00849767516434183	0.132034632034632	0.0150713484046817	0.0234888568221902	0.00304633637966971	0.000400833734167067	0.0181176847843515	0.0126663459996793	0.0270161936828603	0.0133076799743466	0.00721500721500722	0.00481000481000481	0.0185185185185185	0.133237133237133	0.0161135161135161	0.00328683662016995	0.00328683662016995	0.00184383517716851	0.000240500240500241	0.0168350168350168	0.0238896905563572	0.00633317299983967	0.0278178611511945	0.00505050505050505	0.0071348404681738	0.111912778579445	0.00352733686067019	0.0206028539361873	0.0017636684303351	0	0.00216450216450216	0.0417668751002084	0.0373577040243707	0.00921917588584255	0.0204425204425204	0.0225268558601892	0.0402437069103736	0.00609267275933943	0.00841750841750842	0	0.00745550745550746	0.00312650312650313	0.00873817540484207	0.0169151835818502	0.0425685425685426	0.00320666987333654	0.000641333974667308	0.0117845117845118
OTU_17	0.0133878467211801	0.00432900432900433	0.0177168510501844	0.0148308481641815	0.0047298380631714	0.00633317299983967	0.0163540163540164	0.0334295334295334	0.0229276895943563	0.00913900913900914	0.0212441879108546	0.0145903479236813	0.025974025974026	0.00697450697450697	0.0158730158730159	0.0151515151515152	0.00625300625300625	0.0476190476190476	0.00785634118967452	0.023649190315857	0.011624178290845	0.0182780182780183	0.0107423440756774	0.0100208433541767	0.0270963604296938	0.00208433541766875	0.0233285233285233	0.00673400673400673	0.0177168510501844	0.00962000962000962	0.00809684143017476	0.0614878948212282	0.0198011864678531	0.0162738496071829	0.00609267275933943	0.0197210197210197	0.0123456790123457	0.0183581850248517	0.0107423440756774	0.0392015392015392	0.00344717011383678	0.0424883758217092	0.00368767035433702	0.00825717492384159	0.015712682379349	0.0197210197210197	0.00432900432900433	0.00721500721500722	0.0419272085938753
OTU_18	0.00136283469616803	0.0128266794933462	0.0123456790123457	0.0464165464165464	0.00657367324033991	0.0179573512906846	0.0311046977713644	0.0041686708353375	0.00464967131633798	0.00400833734167068	0.0344717011383678	0.00529100529100529	0.00240500240500241	0.0173961840628507	0.0187590187590188	0.0127465127465127	0.00360750360750361	0.0101811768478435	0.00849767516434183	0.0197210197210197	0.00737534070867404	0.00633317299983967	0.0200416867083534	0.0113836780503447	0.00368767035433702	0.0145903479236813	0.022687189353856	0.022687189353856	0.00801667468334135	0.0570787237453904	0.00825717492384159	0.0210036876703543	0.00312650312650313	0.00376783710117043	0.0195606862273529	0.00320666987333654	0.0372775372775373	0.00240500240500241	0.00336700336700337	0.00336700336700337	0.0747955747955748	0.00962000962000962	0.00849767516434183	0.0114638447971781	0.0265351932018599	0.00192400192400192	0.00497033830367164	0.0261343594676928	0.00609267275933943
OTU_19	0.00513067179733846	0.00336700336700337	0.00633317299983967	0.00384800384800385	0.0071348404681738	0.00897867564534231	0.0251723585056918	0.00721500721500722	0.00617283950617284	0.034311367644701	0.00905884239217573	0.0165143498476832	0.021324354657688	0.00408850408850409	0.0255731922398589	0.00513067179733846	0.00697450697450697	0.0185986852653519	0.0277376944043611	0.00168350168350168	0.00841750841750842	0.00777617444284111	0.00673400673400673	0.0137886804553471	0.0111431778098445	0.0047298380631714	0.0193201859868527	0.00689434022767356	0.00921917588584255	0.0257335257335257	0.0156325156325156	0.00168350168350168	0.00625300625300625	0.0253326919993587	0.00745550745550746	0.0110630110630111	0.00937950937950938	0.0076960076960077	0.00777617444284111	0.00424883758217092	0.00208433541766875	0.0101811768478435	0.00809684143017476	0.0105018438351772	0.00881834215167548	0.00641333974667308	0.00609267275933943	0.0170755170755171	0.00208433541766875
OTU_20	0.00128266794933462	0.000240500240500241	0.000240500240500241	0.000481000481000481	8.01667468334135e-05	0.025974025974026	0.0109828443161777	0.00152316818983486	0.00232483565816899	0	0.000641333974667308	0.0147506814173481	0.00232483565816899	0.000240500240500241	0.000721500721500722	8.01667468334135e-05	0	0.0205226871893539	0.0133076799743466	0.000561167227833895	0.000721500721500722	0.000240500240500241	0.00184383517716851	0.00665383998717332	0.0012025012025012	0.000160333493666827	0	8.01667468334135e-05	8.01667468334135e-05	0.0117043450376784	0.012025012025012	0.000320666987333654	0.000240500240500241	8.01667468334135e-05	0.0012025012025012	0.0017636684303351	0.00168350168350168	0.000320666987333654	0.00360750360750361	0.000400833734167067	0.000881834215167548	0.00152316818983486	0.00192400192400192	0.0149911816578483	0.000561167227833895	0.00168350168350168	0.00160333493666827	0.375661375661376	8.01667468334135e-05
OTU_21	0.000561167227833895	0.00240500240500241	0.000240500240500241	0.00136283469616803	0.000881834215167548	0.0740740740740741	0.00152316818983486	0	0.000641333974667308	0.000561167227833895	0.00240500240500241	0.0174763508096841	0.008337341670675	0	0.00264550264550265	0.000400833734167067	0.000561167227833895	0.0183581850248517	0.0017636684303351	0	0.00304633637966971	0.00104216770883438	0.00152316818983486	0.0238095238095238	0.000160333493666827	0.000160333493666827	0	0.0017636684303351	0.000561167227833895	0.0760782427449094	0.00112233445566779	0	0.000240500240500241	0.000320666987333654	0.00384800384800385	0.00312650312650313	0.00424883758217092	0	0.014349847683181	0	0	0.000400833734167067	0.00513067179733846	0.0355138688472022	0.000561167227833895	0.000561167227833895	0.184223184223184	0.0181176847843515	0
OTU_22	0.00136283469616803	0.0029661696328363	0.0123456790123457	0.00721500721500722	0.00921917588584255	0.00625300625300625	0.0168350168350168	0.000881834215167548	0.000481000481000481	0.000481000481000481	0.00657367324033991	0.00448933782267116	0.000962000962000962	0.00440917107583774	0.00801667468334135	0.00625300625300625	0.00360750360750361	0.00312650312650313	0.0192400192400192	0.00168350168350168	0.000721500721500722	0.00673400673400673	0.0017636684303351	0.00665383998717332	0.00160333493666827	0.00208433541766875	0.00705467372134039	0.00328683662016995	0.0121051787718454	0.0146705146705147	0.0145101811768478	0.0017636684303351	0.000641333974667308	0.000481000481000481	0.00569183902517236	0.00392817059483726	0.00697450697450697	0.000881834215167548	0.00384800384800385	0.000320666987333654	0.00986050986050986	0.00689434022767356	0.00737534070867404	0.0265351932018599	0.0041686708353375	0.00168350168350168	0.00320666987333654	0.0355940355940356	0.00577200577200577
OTU_23	0	0	0	0.00160333493666827	0.0012025012025012	0	0.0529902196568863	0	0.000160333493666827	0.0369568702902036	8.01667468334135e-05	0	0	0	0	0	0.00288600288600289	0.00192400192400192	0.0608465608465608	0	0	0.0824114157447491	0	0	0	0	0	0.0017636684303351	0.000400833734167067	0.00160333493666827	0.0934744268077601	0	0.00128266794933462	0.00112233445566779	0	0	0	0	0	0	0	0.00168350168350168	0.000240500240500241	0	0	0	0.000240500240500241	0.00208433541766875	0
OTU_24	0.00216450216450216	0.008337341670675	0.0217251883918551	0.00657367324033991	0.00400833734167068	0.00352733686067019	0.0170755170755171	0.014349847683181	0.00424883758217092	0.00144300144300144	0.00136283469616803	0.00144300144300144	0.00448933782267116	0.0169953503286837	0.0144300144300144	0.00553150553150553	0.00216450216450216	0.00897867564534231	0.00432900432900433	0.0100208433541767	0.0041686708353375	0.00240500240500241	0.00641333974667308	0.0101811768478435	0.00513067179733846	0.0137886804553471	0.0164341831008498	0.00360750360750361	0.0071348404681738	0.00192400192400192	0.0047298380631714	0.0117043450376784	0.0171556838223505	0.00208433541766875	0.00216450216450216	0.00817700817700818	0.00729517396184063	0.0112233445566779	0.0029661696328363	0.00432900432900433	0.0012025012025012	0.00962000962000962	0.00272566939233606	0.00168350168350168	0.00649350649350649	0.00641333974667308	0.00256533589866923	0.00136283469616803	0.00978034311367645
OTU_25	0.0438512105178772	0.000801667468334135	0.00440917107583774	0.00192400192400192	0.00368767035433702	0.00240500240500241	0.015311848645182	0.00432900432900433	0.00152316818983486	0.00737534070867404	0.00232483565816899	0.00689434022767356	0.0542728876062209	0.00152316818983486	0.0029661696328363	0.0029661696328363	0.00577200577200577	0.00312650312650313	0.00729517396184063	0.00208433541766875	0.00104216770883438	0.00625300625300625	0.00360750360750361	0.00625300625300625	0.0110630110630111	0.00104216770883438	0.00224466891133558	0.00312650312650313	0.00352733686067019	0.00168350168350168	0.0047298380631714	0.00264550264550265	0.00184383517716851	0.015712682379349	0.00328683662016995	0.00489017155683822	0.00448933782267116	0.00336700336700337	0.00497033830367164	0.00264550264550265	0.00432900432900433	0.00328683662016995	0.00352733686067019	0.00857784191117524	0.0017636684303351	0.0041686708353375	0.00280583613916947	0.00448933782267116	0.00232483565816899
OTU_26	0.00248516915183582	0.00184383517716851	0.00136283469616803	0.00168350168350168	0.00200416867083534	0.00168350168350168	0.00264550264550265	0.00144300144300144	0.00272566939233606	0.00352733686067019	0.0076960076960077	0.00368767035433702	0.00144300144300144	0.000881834215167548	0.00200416867083534	0.0017636684303351	0.00304633637966971	0.000962000962000962	0.00112233445566779	0.000561167227833895	0.000881834215167548	0.00585217251883919	0.00937950937950938	0.00384800384800385	0.00128266794933462	0.00320666987333654	0.0017636684303351	0.0299823633156966	0.00464967131633798	0.000561167227833895	0.000561167227833895	0.000481000481000481	0.00937950937950938	0.00448933782267116	0.00649350649350649	0.00256533589866923	0.00160333493666827	0.0103415103415103	0.0123456790123457	0	0.00240500240500241	0.00104216770883438	0.0196408529741863	0.00761584094917428	0.00136283469616803	0.0224466891133558	0.00360750360750361	0.000160333493666827	0.000561167227833895
OTU_27	0.0279781946448613	0.00304633637966971	0.00456950456950457	0.00128266794933462	0.00200416867083534	0.00665383998717332	0.00464967131633798	0.00168350168350168	0.00865800865800866	0.0053711720378387	0.0059323392656726	0.00440917107583774	0.00921917588584255	0.00232483565816899	0.00809684143017476	0.00200416867083534	0.00192400192400192	0.00521083854417188	0.00432900432900433	0.00184383517716851	0.00929934263267597	0.00897867564534231	0.00280583613916947	0.00489017155683822	0.00641333974667308	0.00272566939233606	0.00913900913900914	0.000962000962000962	0.00216450216450216	0.0113035113035113	0.00312650312650313	0.00168350168350168	0.00216450216450216	0.0126663459996793	0.00649350649350649	0.010662177328844	0.00352733686067019	0.00873817540484207	0.00136283469616803	0.00216450216450216	0.0123456790123457	0.00248516915183582	0.00144300144300144	0.00376783710117043	0.00392817059483726	0.00913900913900914	0.00200416867083534	0.00841750841750842	0.000721500721500722
OTU_28	0.00272566939233606	0.00128266794933462	0.00152316818983486	0.00160333493666827	0.00152316818983486	0.0029661696328363	0.00368767035433702	0.0194003527336861	0.00168350168350168	0.00320666987333654	0.00128266794933462	0.00136283469616803	0.00368767035433702	0.00160333493666827	0.0012025012025012	0.0041686708353375	0.00112233445566779	0.00440917107583774	0.00384800384800385	0.0168350168350168	0.00569183902517236	0.00320666987333654	0.00216450216450216	0.00184383517716851	0.0012025012025012	0.00152316818983486	0.000721500721500722	0.00144300144300144	0.00112233445566779	0.00208433541766875	0.00280583613916947	0.00280583613916947	0.00144300144300144	0.00344717011383678	0.00128266794933462	0.00128266794933462	0.00168350168350168	0.0113035113035113	0.00569183902517236	0.00577200577200577	0.00112233445566779	0.00481000481000481	0.00505050505050505	0.00657367324033991	0.00112233445566779	0.00232483565816899	0.00513067179733846	0.00128266794933462	0.00400833734167068
OTU_29	0.000561167227833895	0.000400833734167067	0.00521083854417188	0.00168350168350168	0.0104216770883438	0.000641333974667308	0.000481000481000481	0.00256533589866923	0.000240500240500241	0.000721500721500722	0.000721500721500722	0.000721500721500722	0.00216450216450216	0.000721500721500722	0.00978034311367645	0.0012025012025012	0.00697450697450697	0.000320666987333654	0.00104216770883438	0.00825717492384159	0.000400833734167067	0.000400833734167067	0.00144300144300144	0.000962000962000962	0.0017636684303351	0.000320666987333654	0.00368767035433702	0.000320666987333654	0.00681417348084015	0.000561167227833895	0.000400833734167067	0.012025012025012	0.0012025012025012	0.000561167227833895	0.000962000962000962	0.00168350168350168	0.0158730158730159	0.0012025012025012	0.000400833734167067	0.000320666987333654	0.000561167227833895	0.00280583613916947	0.000320666987333654	0.000240500240500241	0.0198813532146865	0.000721500721500722	0	0.000481000481000481	0.00128266794933462
OTU_30	0.00481000481000481	0.00440917107583774	0.0149110149110149	0.0125861792528459	0.00312650312650313	0.00208433541766875	0.00168350168350168	0.0184383517716851	0.0119448452781786	0.008337341670675	0.00761584094917428	0.00585217251883919	0.00456950456950457	0.0101811768478435	0.0119448452781786	0.00929934263267597	0.000881834215167548	0.0250921917588584	0.00360750360750361	0.00352733686067019	0.00841750841750842	0.0145101811768478	0.00400833734167068	0.00585217251883919	0.00424883758217092	0.00240500240500241	0.0135481802148469	0.00232483565816899	0.00673400673400673	0.00320666987333654	0.000641333974667308	0.0133878467211801	0.00617283950617284	0.0157928491261825	0.00432900432900433	0.008337341670675	0.0059323392656726	0.00312650312650313	0.00408850408850409	0.0119448452781786	0.000561167227833895	0.0123456790123457	0.00152316818983486	0.00521083854417188	0.00689434022767356	0.00905884239217573	0.00288600288600289	0.000641333974667308	0.0113836780503447
OTU_31	0.000160333493666827	0.000721500721500722	0.000481000481000481	0.000160333493666827	0.000320666987333654	0.000400833734167067	8.01667468334135e-05	0.000240500240500241	0.000320666987333654	8.01667468334135e-05	0.00376783710117043	0.00456950456950457	0.00368767035433702	0.000641333974667308	0.00729517396184063	0.000160333493666827	0.00128266794933462	0.000160333493666827	8.01667468334135e-05	0	0.000160333493666827	0.000561167227833895	0.00649350649350649	0.0012025012025012	0.000801667468334135	0.00384800384800385	0.000881834215167548	0.000481000481000481	0.000240500240500241	0	0.000641333974667308	8.01667468334135e-05	0.000641333974667308	8.01667468334135e-05	0.00128266794933462	0.000320666987333654	0.00152316818983486	0.00104216770883438	0.047298380631714	0	0.00128266794933462	0.000320666987333654	0.0681417348084015	0.0112233445566779	0.000721500721500722	0.00320666987333654	0.00633317299983967	0	0
OTU_32	0.00168350168350168	8.01667468334135e-05	0.000320666987333654	0.00136283469616803	0.00144300144300144	0.00328683662016995	0.00873817540484207	0.000962000962000962	0.00104216770883438	0.00376783710117043	0.0029661696328363	0.00248516915183582	0.00184383517716851	8.01667468334135e-05	0.000240500240500241	0.00144300144300144	0.000801667468334135	0.00408850408850409	0.00448933782267116	0.000881834215167548	0.00104216770883438	0.00657367324033991	0.0012025012025012	0.000962000962000962	0.000721500721500722	8.01667468334135e-05	8.01667468334135e-05	0.00320666987333654	0.00104216770883438	0.0156325156325156	0.0059323392656726	0.000962000962000962	0.000400833734167067	0.00841750841750842	0.00264550264550265	0.00320666987333654	0.00256533589866923	0.000320666987333654	0.000561167227833895	0.000400833734167067	0.00304633637966971	0.000881834215167548	0.000240500240500241	0.00112233445566779	0.00216450216450216	0.000160333493666827	0.000481000481000481	0.0222061888728555	0.000400833734167067
OTU_33	0.0178771845438512	0.0041686708353375	0	0	0	0	0	0	0	0	0	0.00464967131633798	0.0181978515311849	0.00384800384800385	0	0	0	0	0	0.0249318582651916	8.01667468334135e-05	0	0.00577200577200577	0.00777617444284111	0.0149911816578483	0.00392817059483726	0	0	0	0	0	0.0206830206830207	8.01667468334135e-05	0	0.0059323392656726	0	0.000240500240500241	0.00424883758217092	0.00745550745550746	0.0202821869488536	0.0291806958473625	0	0.00753567420234087	0.00945967612634279	0	0.00448933782267116	0.00617283950617284	0	0.0272566939233606
OTU_34	0	0.00136283469616803	0.00240500240500241	0.00392817059483726	0.00521083854417188	0.000320666987333654	0	0.0121051787718454	0.000721500721500722	0.0047298380631714	0.000881834215167548	0.00192400192400192	0	0.00761584094917428	0.00224466891133558	0.00649350649350649	0.000801667468334135	8.01667468334135e-05	0.00112233445566779	0.0029661696328363	0.000481000481000481	0.0053711720378387	0.00168350168350168	0.00448933782267116	0	0.00144300144300144	0.00376783710117043	0.000721500721500722	0.00376783710117043	8.01667468334135e-05	0	0.0170755170755171	0.00160333493666827	0.00873817540484207	0.000962000962000962	0.000721500721500722	0.000721500721500722	0.00817700817700818	0.00192400192400192	0.00216450216450216	0	0.00513067179733846	0.000641333974667308	0.00497033830367164	0.00152316818983486	0.00673400673400673	0.000641333974667308	0	0.00777617444284111
OTU_35	0.00160333493666827	0.000801667468334135	0.0127465127465127	0.00986050986050986	0.00168350168350168	0.00240500240500241	0.000160333493666827	0.000240500240500241	0.000481000481000481	0.00152316818983486	0.00256533589866923	0.000801667468334135	0.000481000481000481	0.000320666987333654	0.00368767035433702	0.00513067179733846	0.00168350168350168	0.000721500721500722	0	0	0.0012025012025012	0.00144300144300144	0.0159531826198493	0.000801667468334135	0.000962000962000962	0.000400833734167067	0.00184383517716851	0.00320666987333654	0.000881834215167548	0.00136283469616803	0	0	0.00192400192400192	0.000721500721500722	0.0104216770883438	0.00232483565816899	0.00112233445566779	0.000881834215167548	0.000641333974667308	0	0	0.00232483565816899	8.01667468334135e-05	8.01667468334135e-05	0.00128266794933462	0.000721500721500722	0.000721500721500722	0	0
OTU_36	0.000481000481000481	0.000240500240500241	0.000641333974667308	0.00248516915183582	0.000160333493666827	0.000641333974667308	0.00545133878467212	0.000320666987333654	0.00481000481000481	0.000481000481000481	0.000160333493666827	0.000481000481000481	0.000721500721500722	0.000240500240500241	0.00328683662016995	0.00128266794933462	0.000320666987333654	0.00384800384800385	0.00184383517716851	0	0.00360750360750361	0.000400833734167067	8.01667468334135e-05	0.00232483565816899	0.000641333974667308	0.000160333493666827	0.000320666987333654	0.000641333974667308	8.01667468334135e-05	0.0612473945807279	0.00104216770883438	8.01667468334135e-05	0.00376783710117043	0.000721500721500722	8.01667468334135e-05	0.000160333493666827	0.000320666987333654	0.000160333493666827	0.000801667468334135	0.000721500721500722	0.000160333493666827	0.000641333974667308	0.000240500240500241	0.000240500240500241	0	0.000481000481000481	0.000160333493666827	0.000561167227833895	0.000320666987333654
OTU_37	0	0	8.01667468334135e-05	0.010662177328844	0.000561167227833895	0.000240500240500241	0.000561167227833895	0.00392817059483726	0.00497033830367164	0.00657367324033991	0.00112233445566779	0.000481000481000481	0.000240500240500241	0.00128266794933462	0.000801667468334135	0.00336700336700337	8.01667468334135e-05	0.00128266794933462	0	0.000160333493666827	0.0029661696328363	0.0435305435305435	0.000801667468334135	0.000561167227833895	0.000400833734167067	0.000481000481000481	0.0012025012025012	0.0017636684303351	0.000400833734167067	0.000320666987333654	0	0	0.00897867564534231	0.012025012025012	0.000240500240500241	0.000721500721500722	0.00264550264550265	0.000561167227833895	0.000400833734167067	0	0.00144300144300144	0.0802469135802469	0.000641333974667308	0	0.00569183902517236	0	0	0.000320666987333654	8.01667468334135e-05
OTU_38	0.00609267275933943	0.00208433541766875	0.00673400673400673	0.00152316818983486	0.00280583613916947	0.00136283469616803	0.00817700817700818	0.00104216770883438	0.00184383517716851	0.00272566939233606	0.00104216770883438	0.00360750360750361	0.0059323392656726	0.00336700336700337	0.00553150553150553	0.00184383517716851	0.00376783710117043	0.00184383517716851	0.00625300625300625	0.00208433541766875	0.00288600288600289	0.00256533589866923	0.00168350168350168	0.00489017155683822	0.00553150553150553	0.00264550264550265	0.00617283950617284	0.00208433541766875	0.00328683662016995	0.00232483565816899	0.0121051787718454	0.00232483565816899	0.00224466891133558	0.00809684143017476	0.00224466891133558	0.00448933782267116	0.00232483565816899	0.0041686708353375	0.0017636684303351	0.00248516915183582	0.00304633637966971	0.00192400192400192	0.00168350168350168	0.00481000481000481	0.00152316818983486	0.00368767035433702	0.00168350168350168	0.00440917107583774	0.00264550264550265
OTU_39	0.000160333493666827	0.0017636684303351	0.000160333493666827	0.000320666987333654	0.000481000481000481	0.000320666987333654	0.00336700336700337	0.000160333493666827	0.00136283469616803	0.000561167227833895	0.0136283469616803	0.00200416867083534	0.000481000481000481	0.000400833734167067	0.000641333974667308	0.000320666987333654	0.0012025012025012	0.000561167227833895	0.000320666987333654	8.01667468334135e-05	0.00104216770883438	0.000962000962000962	0.00673400673400673	0.0029661696328363	0.00168350168350168	0.000320666987333654	0.00112233445566779	0.00112233445566779	0.0047298380631714	0.00272566939233606	0.000400833734167067	0.000320666987333654	0.00152316818983486	0.000400833734167067	0.0384800384800385	0.000801667468334135	0.000801667468334135	0.0012025012025012	0.00681417348084015	0	0.00384800384800385	0.000881834215167548	0.00545133878467212	0.00400833734167068	0.00168350168350168	0.00224466891133558	0.0053711720378387	0.000400833734167067	0.000160333493666827
OTU_40	0.00729517396184063	0.000561167227833895	0.00168350168350168	0.000641333974667308	0.00128266794933462	0.00152316818983486	0.00865800865800866	0.000721500721500722	0.00192400192400192	0.00448933782267116	0.000801667468334135	0.00184383517716851	0.00328683662016995	0.000962000962000962	0.00160333493666827	0.000881834215167548	0.00184383517716851	0.00208433541766875	0.00456950456950457	0.000240500240500241	0.00208433541766875	0.000962000962000962	0.00128266794933462	0.00240500240500241	0.0017636684303351	0.000561167227833895	0.00104216770883438	0.000881834215167548	0.00136283469616803	0.00641333974667308	0.00481000481000481	0.000320666987333654	0.00112233445566779	0.00408850408850409	0.0017636684303351	0.00224466891133558	0.00144300144300144	0.00160333493666827	0.00104216770883438	8.01667468334135e-05	0.00962000962000962	0.00352733686067019	0.000881834215167548	0.0017636684303351	0.00104216770883438	0.00160333493666827	0.000641333974667308	0.00392817059483726	0.000320666987333654
OTU_41	0	0.000320666987333654	0	0	0	0.00216450216450216	0	8.01667468334135e-05	0.00144300144300144	0.000160333493666827	0.000160333493666827	0	0	8.01667468334135e-05	0	0	0	0.000160333493666827	0	0	0.000881834215167548	0.000881834215167548	0	0	0	0.000240500240500241	0	0	8.01667468334135e-05	0.000160333493666827	0	0	0.00216450216450216	0.000160333493666827	0.000561167227833895	0	0	0	0.000481000481000481	0	0	0.0017636684303351	0.00817700817700818	0.000320666987333654	0	0	0.0140291806958474	0.00304633637966971	0
OTU_42	0.000641333974667308	0	0	0	0	0.00160333493666827	0	0	0.00392817059483726	0.000400833734167067	0	0.000721500721500722	0.000400833734167067	0	0	0	0	0.00344717011383678	8.01667468334135e-05	0.000160333493666827	0.00128266794933462	0.00232483565816899	8.01667468334135e-05	0.0012025012025012	0.000320666987333654	8.01667468334135e-05	0	0	0	0.000160333493666827	0	0	0.000962000962000962	0.00112233445566779	8.01667468334135e-05	0	0	0	0.000160333493666827	0	0.000240500240500241	0.00112233445566779	8.01667468334135e-05	0.000881834215167548	0	0.000400833734167067	0.000320666987333654	0.00200416867083534	8.01667468334135e-05
OTU_43	0.000160333493666827	0.000721500721500722	0.000320666987333654	0.00152316818983486	0.0041686708353375	0.000801667468334135	0.0117845117845118	0.00136283469616803	0.000721500721500722	0.00216450216450216	0.00168350168350168	0.000561167227833895	0.00408850408850409	0.000801667468334135	0.000481000481000481	0.00312650312650313	0.00192400192400192	0.000962000962000962	0.00392817059483726	0.000561167227833895	0.000641333974667308	0.00152316818983486	0.00464967131633798	0.00112233445566779	0.00272566939233606	0.000801667468334135	0.000641333974667308	0.00400833734167068	0.00160333493666827	0.000641333974667308	0.0047298380631714	0.00200416867083534	0.000801667468334135	0.00128266794933462	0.00184383517716851	0.000641333974667308	0.00168350168350168	0.000481000481000481	0.00705467372134039	0.00136283469616803	0.00168350168350168	0.00264550264550265	0.00272566939233606	0.00112233445566779	0.0012025012025012	0.000561167227833895	0.00256533589866923	0.000962000962000962	0.00104216770883438
OTU_44	8.01667468334135e-05	0.000240500240500241	0.00312650312650313	0.00224466891133558	0.00489017155683822	0.000881834215167548	0.000481000481000481	0.000481000481000481	0.000400833734167067	0.000240500240500241	8.01667468334135e-05	0	8.01667468334135e-05	0.000160333493666827	0.00128266794933462	0.0041686708353375	0.000801667468334135	0.000641333974667308	0.000320666987333654	0	0.000481000481000481	0.000561167227833895	8.01667468334135e-05	0.000400833734167067	0.000240500240500241	0.000240500240500241	0.0012025012025012	0.00408850408850409	0.00280583613916947	0.000160333493666827	8.01667468334135e-05	0	0.000881834215167548	0.000400833734167067	0	0.000801667468334135	8.01667468334135e-05	0.00152316818983486	0.000160333493666827	0	0.000160333493666827	0.0115440115440115	8.01667468334135e-05	8.01667468334135e-05	0.000320666987333654	0.000320666987333654	0	0.000160333493666827	0
OTU_45	0.000400833734167067	0	8.01667468334135e-05	0.00128266794933462	0.00192400192400192	0.00160333493666827	0.000400833734167067	0.000240500240500241	8.01667468334135e-05	0	8.01667468334135e-05	0.000561167227833895	0.00344717011383678	0	0.000400833734167067	0.00160333493666827	0.000400833734167067	0.000721500721500722	0.00208433541766875	0.00625300625300625	0.000721500721500722	0.000160333493666827	0.000481000481000481	0.000881834215167548	0.000721500721500722	0	8.01667468334135e-05	0.000721500721500722	0.00272566939233606	0.008337341670675	0.000240500240500241	0.000881834215167548	0.000320666987333654	0	0.000320666987333654	0.00144300144300144	0.00400833734167068	0.000160333493666827	0.000561167227833895	0.000561167227833895	0	0.000641333974667308	0.000400833734167067	0.00256533589866923	0.000881834215167548	0	0.000160333493666827	0.000320666987333654	0.00112233445566779
OTU_46	0.00585217251883919	0.00312650312650313	0	0	0	0	0	0	0	0	0	0	0.00681417348084015	0.00384800384800385	0	0	0	0	0	0.0047298380631714	8.01667468334135e-05	0	0.00609267275933943	8.01667468334135e-05	0.0071348404681738	0.00272566939233606	0.000160333493666827	0	0	0	0	0.00601250601250601	0.000320666987333654	0	0.00440917107583774	0	0	8.01667468334135e-05	0.00721500721500722	0.00649350649350649	0.00809684143017476	0	0.00705467372134039	0.000160333493666827	0	0	0.0059323392656726	0	0.00400833734167068
OTU_47	0	0.000801667468334135	8.01667468334135e-05	0.000801667468334135	0.00144300144300144	8.01667468334135e-05	0	0.00272566939233606	0	0	0.00248516915183582	0.00128266794933462	0	0.00224466891133558	0.000240500240500241	0.00192400192400192	8.01667468334135e-05	0	8.01667468334135e-05	0.00144300144300144	0	0	0.00304633637966971	0.000400833734167067	0.000240500240500241	0.000561167227833895	0.00144300144300144	0.000481000481000481	0.0017636684303351	0	0	0.00481000481000481	8.01667468334135e-05	0.000962000962000962	0.000721500721500722	0.000400833734167067	0.000641333974667308	0	0.00601250601250601	0.0352733686067019	0.000160333493666827	0.000561167227833895	0.000561167227833895	0.00112233445566779	0.000801667468334135	0.0029661696328363	0.00112233445566779	0	0.0415263748597082
OTU_48	0.000561167227833895	0.000721500721500722	0.000320666987333654	0.000481000481000481	0.000721500721500722	0.00248516915183582	0.000320666987333654	0.000400833734167067	0.000641333974667308	0.00689434022767356	0.000962000962000962	0.0017636684303351	0.000962000962000962	0.000481000481000481	0.000721500721500722	0.000721500721500722	0.00104216770883438	0.00448933782267116	0.00128266794933462	0.000561167227833895	0.00152316818983486	0.00232483565816899	0.00208433541766875	0.00256533589866923	0.00104216770883438	0.000641333974667308	0.000881834215167548	0.000400833734167067	0.000801667468334135	0.0012025012025012	0.00168350168350168	0.000240500240500241	0.00112233445566779	0.00152316818983486	0.00168350168350168	0.00152316818983486	0.00144300144300144	0.0012025012025012	0.000561167227833895	0.000320666987333654	0.000320666987333654	0.000561167227833895	0.000561167227833895	0.000801667468334135	0.00136283469616803	0.0012025012025012	0.000721500721500722	0.000801667468334135	0.000160333493666827
OTU_49	0	0.00216450216450216	0	0.0112233445566779	0.000481000481000481	8.01667468334135e-05	0.000561167227833895	0.00160333493666827	0.00144300144300144	0	0.0017636684303351	0.000641333974667308	0.000160333493666827	0.000320666987333654	0.000240500240500241	0.0088985088985089	0.000240500240500241	0	0	0	0.00112233445566779	0.00424883758217092	0.00184383517716851	0.000641333974667308	0.000320666987333654	0	0.00232483565816899	0.00152316818983486	0.000481000481000481	0	0	0	0.00232483565816899	0.00160333493666827	0.00240500240500241	0.00112233445566779	0.00112233445566779	0	0.000801667468334135	0	0	0.0218053551386885	0.000240500240500241	0.000240500240500241	0.00200416867083534	0	0.00136283469616803	0	0
OTU_50	0	0.000481000481000481	0	0.000160333493666827	8.01667468334135e-05	0.000160333493666827	0.000240500240500241	8.01667468334135e-05	0	0	0.00705467372134039	0.0017636684303351	0	0	0	0.000160333493666827	8.01667468334135e-05	0	0.000160333493666827	0.000160333493666827	0	0.000160333493666827	0.00360750360750361	0.000481000481000481	0.00160333493666827	0.000641333974667308	0.000400833734167067	0.00136283469616803	8.01667468334135e-05	0	0	0	0.000160333493666827	0	0.0113035113035113	0.000240500240500241	0.000160333493666827	0	0.0261343594676928	0.000160333493666827	0.00489017155683822	0.000240500240500241	0.022687189353856	0.00168350168350168	0.0012025012025012	0.000481000481000481	0.00328683662016995	0	8.01667468334135e-05
OTU_51	0.000320666987333654	0	0	0.023649190315857	0.000481000481000481	0.00344717011383678	0.000320666987333654	0	0	0	0	8.01667468334135e-05	0	0	0	0.000481000481000481	0.000400833734167067	0.000881834215167548	0.000400833734167067	0	0	0.00200416867083534	0	8.01667468334135e-05	8.01667468334135e-05	0	0	0.000641333974667308	0.000320666987333654	0.000561167227833895	0.000481000481000481	0	0	0	0	0.000160333493666827	0	0	0	0	0	0.00216450216450216	0	0.000320666987333654	0	0	0	0.022286355619689	8.01667468334135e-05
OTU_52	0.000240500240500241	0.000240500240500241	0	0.00112233445566779	8.01667468334135e-05	0.000240500240500241	0.000160333493666827	0.00665383998717332	8.01667468334135e-05	0	0.000641333974667308	0	0.00104216770883438	8.01667468334135e-05	0	0.00144300144300144	8.01667468334135e-05	0.000160333493666827	0	0.00553150553150553	0	0	0.00104216770883438	8.01667468334135e-05	0.0017636684303351	0	8.01667468334135e-05	0.00224466891133558	0	0	8.01667468334135e-05	0.00849767516434183	0	0.000160333493666827	0.000240500240500241	0	0	0	0.00424883758217092	0.00649350649350649	8.01667468334135e-05	0	0.00216450216450216	0.000320666987333654	0.000160333493666827	8.01667468334135e-05	0.00481000481000481	0.000160333493666827	0.00857784191117524
OTU_53	0.00208433541766875	0.000320666987333654	8.01667468334135e-05	0.000481000481000481	0.00216450216450216	0.000481000481000481	0.00617283950617284	0.00152316818983486	0.000320666987333654	0.0041686708353375	0.000240500240500241	0.00625300625300625	0.00208433541766875	0.000240500240500241	8.01667468334135e-05	0.00160333493666827	0.0017636684303351	0.000240500240500241	0.00248516915183582	0.000721500721500722	0.000561167227833895	0.00216450216450216	0.00144300144300144	0.00392817059483726	0.00248516915183582	0.000481000481000481	0.000240500240500241	0.00208433541766875	0.0012025012025012	0.000481000481000481	0.00272566939233606	0.000962000962000962	0.000801667468334135	0.00240500240500241	0.00136283469616803	0.00112233445566779	0.000400833734167067	0.000801667468334135	0.000801667468334135	0.000641333974667308	0.000641333974667308	0.00200416867083534	0.000481000481000481	0.00232483565816899	0.000641333974667308	0.00152316818983486	0.000400833734167067	0.000320666987333654	0.00208433541766875
OTU_54	0	0	0	0.000320666987333654	0.00104216770883438	0.000400833734167067	0.0041686708353375	0.000160333493666827	8.01667468334135e-05	0.0100208433541767	0	8.01667468334135e-05	0	0	0.000160333493666827	0.000721500721500722	0.000641333974667308	0.000481000481000481	0.00216450216450216	0	0.000240500240500241	0.000881834215167548	8.01667468334135e-05	0.000240500240500241	0	8.01667468334135e-05	0	0.00144300144300144	0.000400833734167067	0.000320666987333654	0.00392817059483726	0.000240500240500241	0.000801667468334135	0.000641333974667308	0	0	0.000160333493666827	8.01667468334135e-05	0.000320666987333654	0	8.01667468334135e-05	0.000721500721500722	0.000481000481000481	8.01667468334135e-05	0.000160333493666827	8.01667468334135e-05	0.000160333493666827	0.000320666987333654	0
OTU_55	0	0.000160333493666827	0	0.000881834215167548	0.00288600288600289	0	8.01667468334135e-05	0.00136283469616803	8.01667468334135e-05	8.01667468334135e-05	0.000881834215167548	0	0.000320666987333654	8.01667468334135e-05	0	0.000962000962000962	0.000801667468334135	0	8.01667468334135e-05	0.000400833734167067	0.000240500240500241	0.000240500240500241	0.000641333974667308	8.01667468334135e-05	0	8.01667468334135e-05	8.01667468334135e-05	0.000561167227833895	0.00136283469616803	0	0.000160333493666827	0.00136283469616803	0.000160333493666827	0.000240500240500241	0	0	0.00160333493666827	8.01667468334135e-05	0.0252525252525253	0.000400833734167067	0	0.00328683662016995	0.000481000481000481	0.000641333974667308	0.000320666987333654	0	0.000561167227833895	0	0.00112233445566779
OTU_56	0.000721500721500722	0.000160333493666827	0.0174763508096841	8.01667468334135e-05	0.00216450216450216	0.000160333493666827	0	0	0.000481000481000481	0	0	0.00272566939233606	0.000801667468334135	0.000240500240500241	0.0169953503286837	0.000160333493666827	0	0	0	0	0.000481000481000481	0	8.01667468334135e-05	0.000240500240500241	8.01667468334135e-05	0.000320666987333654	0.00240500240500241	8.01667468334135e-05	0.00200416867083534	0	0	0.00184383517716851	0.000160333493666827	0	0.000160333493666827	0.000561167227833895	0.000160333493666827	0.000801667468334135	0	0	0	8.01667468334135e-05	0	0	0.000240500240500241	0.000481000481000481	0	0	0
OTU_57	0.00240500240500241	0.000240500240500241	0.000160333493666827	0.00136283469616803	0.000400833734167067	0.00200416867083534	0.00184383517716851	8.01667468334135e-05	8.01667468334135e-05	0	0.000400833734167067	8.01667468334135e-05	0.00352733686067019	0.000160333493666827	0.000641333974667308	0.0012025012025012	0.000481000481000481	0.00160333493666827	0.00248516915183582	0.000641333974667308	0.000400833734167067	0.000400833734167067	0.000721500721500722	0.00128266794933462	0.00144300144300144	0.000240500240500241	0	0.000561167227833895	8.01667468334135e-05	0.00601250601250601	0.00184383517716851	0.000801667468334135	0	8.01667468334135e-05	0.000881834215167548	0.000400833734167067	0.00136283469616803	0.000160333493666827	0.00112233445566779	0.0012025012025012	0.00288600288600289	0.000561167227833895	0.00128266794933462	0.00400833734167068	8.01667468334135e-05	8.01667468334135e-05	0.00112233445566779	0.000721500721500722	0.00208433541766875
OTU_58	0	0	0	0.00104216770883438	0.000641333974667308	0.00312650312650313	0.00128266794933462	8.01667468334135e-05	0.000160333493666827	0	8.01667468334135e-05	0.000240500240500241	0.000240500240500241	8.01667468334135e-05	8.01667468334135e-05	0.000320666987333654	0.00489017155683822	0.000962000962000962	0.000881834215167548	8.01667468334135e-05	0.000320666987333654	0.000240500240500241	0.000561167227833895	0.000160333493666827	0.000240500240500241	8.01667468334135e-05	0	0.000881834215167548	0.00144300144300144	0.000801667468334135	0.00128266794933462	0	0.000400833734167067	0.000481000481000481	0.000320666987333654	0.000240500240500241	0.00184383517716851	0.000160333493666827	0.000400833734167067	8.01667468334135e-05	0	0.0012025012025012	0.000641333974667308	0.000240500240500241	0.000962000962000962	0.000160333493666827	0.000320666987333654	0.0118646785313452	0.000481000481000481
OTU_59	0.00448933782267116	0.000721500721500722	0	0	0	0	0	0	0	0	0	0.00128266794933462	0.00352733686067019	0.000721500721500722	0	0	0	0	0	0.00336700336700337	0	0	0.0012025012025012	0.00288600288600289	0.00392817059483726	0.000881834215167548	0	0	0	0	0	0.00264550264550265	0	0	0.00128266794933462	0	0	0.000881834215167548	0.00136283469616803	0.00384800384800385	0.00448933782267116	0	0.00136283469616803	0.00280583613916947	0	0.00136283469616803	0.00128266794933462	0	0.0047298380631714
OTU_60	0.0047298380631714	0.000240500240500241	0	0	0	0	0	0	0	0	0	0.00216450216450216	0.00408850408850409	0.000320666987333654	0	8.01667468334135e-05	0	0	0	0.00360750360750361	0	0	0.000721500721500722	0.00481000481000481	0.00448933782267116	0.000561167227833895	0	0	0	0	0	0.00368767035433702	0	0	0.000721500721500722	0	0	0.00160333493666827	0.000561167227833895	0.0029661696328363	0.00609267275933943	0	0.000481000481000481	0.00408850408850409	0	0.00152316818983486	0.000481000481000481	0	0.00633317299983967
OTU_61	0.00392817059483726	0.00152316818983486	0.00224466891133558	0.000721500721500722	0.000641333974667308	0.000962000962000962	0.00464967131633798	0.000641333974667308	0.000881834215167548	0.00865800865800866	0.0012025012025012	0.00112233445566779	0.00256533589866923	0.00152316818983486	0.00224466891133558	0.000721500721500722	0.00136283469616803	0.00144300144300144	0.00224466891133558	0.000240500240500241	0.00128266794933462	0.00216450216450216	0.000561167227833895	0.00168350168350168	0.00256533589866923	0.00184383517716851	0.00192400192400192	0.000801667468334135	0.00104216770883438	0.00264550264550265	0.00248516915183582	0.000481000481000481	0.00128266794933462	0.00264550264550265	0.000881834215167548	0.00136283469616803	0.00104216770883438	0.00312650312650313	0.000721500721500722	0.000481000481000481	0.00272566939233606	0.00104216770883438	0.000320666987333654	0.0012025012025012	0.0012025012025012	0.00440917107583774	0.000641333974667308	0.00272566939233606	0
OTU_62	0.000481000481000481	8.01667468334135e-05	0.00336700336700337	0.000962000962000962	8.01667468334135e-05	0.000801667468334135	0	0.000160333493666827	0.000721500721500722	0.000400833734167067	0.000160333493666827	0	0	0.000160333493666827	0.00232483565816899	0.000641333974667308	0	0.000320666987333654	0	0	0.000160333493666827	0.00144300144300144	8.01667468334135e-05	0	8.01667468334135e-05	0.000160333493666827	0.00160333493666827	0.000160333493666827	0	8.01667468334135e-05	0	0	0.000240500240500241	0.00104216770883438	0	0.000721500721500722	0.000320666987333654	0.000240500240500241	0	0	0	0.000641333974667308	0	0	0.000160333493666827	0.000481000481000481	0	0.000160333493666827	0
OTU_63	0.000320666987333654	0.000160333493666827	0.00136283469616803	0.000400833734167067	0.000721500721500722	0.000160333493666827	0.00601250601250601	0.000240500240500241	8.01667468334135e-05	0.000481000481000481	8.01667468334135e-05	0	8.01667468334135e-05	0.000240500240500241	0.000561167227833895	0.000400833734167067	0.000400833734167067	0.00112233445566779	0.00569183902517236	0	0.000240500240500241	0.000481000481000481	0	0	0	8.01667468334135e-05	0.000240500240500241	0.00136283469616803	8.01667468334135e-05	0.000721500721500722	0.00392817059483726	0.00312650312650313	0.000160333493666827	0.00104216770883438	0	0.000561167227833895	0.000160333493666827	0.000160333493666827	0	0.000160333493666827	0	0.000320666987333654	0	0	8.01667468334135e-05	0.000160333493666827	0	0.000240500240500241	0
OTU_64	0.00384800384800385	0.000400833734167067	0	0	0	0	0	0	0	0	0	0.00280583613916947	0.00448933782267116	0.000160333493666827	0	0	0	0	0	0.00128266794933462	0	0	0.000240500240500241	0.00489017155683822	0.00344717011383678	0.000240500240500241	0	0	0	0	0	0.00144300144300144	0	0	0.000481000481000481	0	0	0.00160333493666827	0.000160333493666827	0.00144300144300144	0.00280583613916947	0	0.000561167227833895	0.00424883758217092	0	0.00184383517716851	0.000400833734167067	0	0.00184383517716851
OTU_65	0	0	0	0	0.0012025012025012	8.01667468334135e-05	0.00913900913900914	0	8.01667468334135e-05	0.000801667468334135	0.000160333493666827	8.01667468334135e-05	0	0.000160333493666827	0	0	0.000240500240500241	0.0012025012025012	0.00609267275933943	0	8.01667468334135e-05	0.000400833734167067	0	0.000240500240500241	0	0.000240500240500241	0	0.0017636684303351	0	0.000721500721500722	0.00328683662016995	0.000160333493666827	0.000320666987333654	0.000240500240500241	0	0	0	0	8.01667468334135e-05	0	0	8.01667468334135e-05	0.000320666987333654	0.000160333493666827	8.01667468334135e-05	0	0	0.000160333493666827	0
OTU_66	0.000801667468334135	0.00160333493666827	0.000400833734167067	0.00505050505050505	0.00569183902517236	0.00320666987333654	0.00953984287317621	0.00801667468334135	0.00561167227833894	0.102052268718935	0.0368767035433702	0.0041686708353375	0.000801667468334135	0.00112233445566779	0.000481000481000481	0.0127465127465127	0.00753567420234087	0.00224466891133558	0.00497033830367164	0.00248516915183582	0.00505050505050505	0.0137886804553471	0.0142696809363476	0.00448933782267116	0.0105820105820106	0.000320666987333654	0.00336700336700337	0.0167548500881834	0.0161135161135161	0.00128266794933462	0.00352733686067019	0.00913900913900914	0.00994067660734327	0.0207631874298541	0.0202821869488536	0.00288600288600289	0.00240500240500241	0.00232483565816899	0.0076960076960077	0.00448933782267116	0.00264550264550265	0.0218053551386885	0.00456950456950457	0.0059323392656726	0.00609267275933943	0.00128266794933462	0.00681417348084015	0.0088985088985089	0.0107423440756774
OTU_67	0.00513067179733846	0.00112233445566779	0	0	0	0	0	0	0	0	0	0.00272566939233606	0.00489017155683822	0.00136283469616803	0	0	0	0	0	0.00256533589866923	0	0	0.00248516915183582	0.00376783710117043	0.0041686708353375	0.00112233445566779	0	8.01667468334135e-05	0	0	0	0.00272566939233606	0	0	0.00200416867083534	0	0	0.00216450216450216	0.00216450216450216	0.00344717011383678	0.00280583613916947	0	0.00184383517716851	0.00344717011383678	0	0.00216450216450216	0.00200416867083534	0	0.00320666987333654
OTU_68	0.00689434022767356	0.000481000481000481	0	0	0	0	0	0	0	0	0	0.00368767035433702	0.00681417348084015	0.000561167227833895	8.01667468334135e-05	0	0	0	0	0.00136283469616803	0	0	0.000962000962000962	0.00633317299983967	0.00577200577200577	0.000561167227833895	8.01667468334135e-05	0	0	0	0	0.00144300144300144	0	0	0.000801667468334135	0	0	0.00336700336700337	0.000881834215167548	0.00136283469616803	0.00128266794933462	0	0.00128266794933462	0.00505050505050505	8.01667468334135e-05	0.00264550264550265	0.000801667468334135	0	0.00152316818983486
OTU_69	0.00328683662016995	0.000881834215167548	0	8.01667468334135e-05	0	0	0	0	0	0	0	0.00216450216450216	0.0029661696328363	0.00104216770883438	0	0	0	0	0	0.00424883758217092	0	0	0.0012025012025012	0.00264550264550265	0.00288600288600289	0.000561167227833895	0	0	0	0	0	0.00456950456950457	0	8.01667468334135e-05	0.00128266794933462	8.01667468334135e-05	0	0.00152316818983486	0.00104216770883438	0.0047298380631714	0.00897867564534231	0	0.00128266794933462	0.00208433541766875	0	0.00112233445566779	0.0012025012025012	0	0.0059323392656726
OTU_70	0.000881834215167548	0.000160333493666827	0.000240500240500241	0.000400833734167067	0.000721500721500722	0.000561167227833895	0.00272566939233606	0.000481000481000481	0.000160333493666827	0.00617283950617284	0.000481000481000481	0.000561167227833895	0.000320666987333654	0.000240500240500241	0.000481000481000481	0.000320666987333654	0.000881834215167548	0.000240500240500241	0.00144300144300144	0.000160333493666827	0.000160333493666827	0.00240500240500241	0.000320666987333654	0.000320666987333654	0.000561167227833895	0.000160333493666827	0.000240500240500241	0.000481000481000481	0.000481000481000481	0.000320666987333654	0.00184383517716851	8.01667468334135e-05	0.000561167227833895	0.00184383517716851	0.000721500721500722	0.000240500240500241	0.000320666987333654	0.000160333493666827	0.000400833734167067	8.01667468334135e-05	0.000160333493666827	0.000481000481000481	0.000561167227833895	0.000641333974667308	0.000320666987333654	8.01667468334135e-05	0.000561167227833895	0.000721500721500722	0
OTU_71	0.00208433541766875	0.000160333493666827	0.000481000481000481	8.01667468334135e-05	0.000240500240500241	0	0.000801667468334135	0.000320666987333654	0.000561167227833895	8.01667468334135e-05	0.0017636684303351	0.000962000962000962	0.00104216770883438	0	8.01667468334135e-05	0.000240500240500241	8.01667468334135e-05	0.000320666987333654	0.000881834215167548	0.000561167227833895	0.000320666987333654	8.01667468334135e-05	0.000481000481000481	0.000641333974667308	0.000801667468334135	0	0.000240500240500241	8.01667468334135e-05	0.000641333974667308	0.00280583613916947	0.000400833734167067	0.000801667468334135	0.000160333493666827	0.000881834215167548	0.000721500721500722	0.000801667468334135	0.000320666987333654	0.00144300144300144	0.000561167227833895	0.000160333493666827	0.00360750360750361	0.000160333493666827	0.000400833734167067	0.000320666987333654	0.000240500240500241	0.00192400192400192	0.000400833734167067	0.000240500240500241	0.000320666987333654
OTU_72	0.00192400192400192	0.000721500721500722	0.000561167227833895	0.000240500240500241	0	0.000160333493666827	0.00168350168350168	0.000160333493666827	8.01667468334135e-05	0.000561167227833895	8.01667468334135e-05	0.00561167227833894	0.00128266794933462	0.000801667468334135	0.000240500240500241	0.000160333493666827	0.000240500240500241	8.01667468334135e-05	0.000240500240500241	0.00248516915183582	0	0.00136283469616803	0.00144300144300144	0.00160333493666827	0.00152316818983486	0.000481000481000481	0.000160333493666827	0.000400833734167067	0.000160333493666827	0.000160333493666827	0.00152316818983486	0.00272566939233606	0	0.000240500240500241	0.00160333493666827	0.000400833734167067	0.000400833734167067	0.000481000481000481	0.00128266794933462	0.00216450216450216	0.00352733686067019	0.000320666987333654	0.000641333974667308	0.000320666987333654	0.000240500240500241	0.00160333493666827	0.00104216770883438	8.01667468334135e-05	0.00248516915183582
OTU_73	0	0	0	0.000320666987333654	0	8.01667468334135e-05	0.00136283469616803	8.01667468334135e-05	0.000400833734167067	0	0	0	0	0	0	0.000400833734167067	0	0	0	0	0.000240500240500241	8.01667468334135e-05	0	0	0	0	0	0.000721500721500722	0	0	0	0	0.000320666987333654	8.01667468334135e-05	0	0	8.01667468334135e-05	0	0	0	0	0.0012025012025012	0	8.01667468334135e-05	0	0	0	0	0
OTU_74	0.000962000962000962	0.000320666987333654	0.000801667468334135	0.000160333493666827	0.000400833734167067	8.01667468334135e-05	0.000881834215167548	0.000481000481000481	8.01667468334135e-05	0.00160333493666827	0.000240500240500241	0.000881834215167548	0.000641333974667308	0.000400833734167067	0.000320666987333654	0.000320666987333654	0.000400833734167067	0.000160333493666827	0.000400833734167067	0.000160333493666827	8.01667468334135e-05	0.000400833734167067	0.000400833734167067	0.000561167227833895	0.000481000481000481	0.000400833734167067	8.01667468334135e-05	0.000481000481000481	0.000320666987333654	0.000320666987333654	0.000320666987333654	0.000160333493666827	0.000561167227833895	0.000962000962000962	0.000561167227833895	0.000481000481000481	8.01667468334135e-05	0.000561167227833895	0.000962000962000962	0.000400833734167067	0.000320666987333654	8.01667468334135e-05	0.000240500240500241	0.000801667468334135	0.000320666987333654	0.000641333974667308	0.000400833734167067	0.000240500240500241	0.000240500240500241
OTU_75	0	0.000240500240500241	0	0	0	0	0	0	0	0	0.000561167227833895	0	8.01667468334135e-05	0	0	0	0	0	0	0	8.01667468334135e-05	0	0	0	0.000160333493666827	0.000561167227833895	0	0	0	8.01667468334135e-05	0	0	0	8.01667468334135e-05	0.000561167227833895	0	0	0	0.000641333974667308	0	0	0.000240500240500241	0.0115440115440115	0.000721500721500722	0	0	0.0100208433541767	0	0
OTU_76	0.00168350168350168	0.000481000481000481	0.000801667468334135	8.01667468334135e-05	0.000160333493666827	8.01667468334135e-05	0	0.000400833734167067	0.000160333493666827	0.00112233445566779	0.000160333493666827	0.000320666987333654	0.000320666987333654	0.000641333974667308	0.000481000481000481	8.01667468334135e-05	0.000160333493666827	8.01667468334135e-05	8.01667468334135e-05	0	0.000561167227833895	0.000320666987333654	0.000160333493666827	0.000400833734167067	0.000481000481000481	0.00112233445566779	0.000801667468334135	8.01667468334135e-05	8.01667468334135e-05	0.000160333493666827	0	0.000240500240500241	0.000400833734167067	0.000481000481000481	0.000320666987333654	0.000240500240500241	0.000400833734167067	0.00288600288600289	0.000561167227833895	0	0	0	0.000400833734167067	0.000641333974667308	0	0.00240500240500241	0	0.000160333493666827	0.000160333493666827
OTU_77	0.00304633637966971	0.00128266794933462	0	0	0	0	0	0	0	8.01667468334135e-05	0	0.000561167227833895	0.00328683662016995	0.000881834215167548	0	0	0	0	0	0.0012025012025012	0	0	0.00136283469616803	0.000641333974667308	0.00232483565816899	0.00136283469616803	0	0	0	0	0	0.00144300144300144	0	0	0.00216450216450216	0	0	0.000561167227833895	0.00184383517716851	0.000400833734167067	0.000721500721500722	0	0.00192400192400192	0.000561167227833895	0	0.000400833734167067	0.00240500240500241	0	0.00136283469616803
OTU_78	0.00705467372134039	0.000160333493666827	0.000881834215167548	0.000320666987333654	0	0	8.01667468334135e-05	0.000240500240500241	0	0.00216450216450216	0.000240500240500241	0.0071348404681738	0.00336700336700337	0.000240500240500241	0.000320666987333654	0.000320666987333654	0	0	0	0.000160333493666827	0	0.00168350168350168	0.00128266794933462	0.00200416867083534	0.000721500721500722	0.000240500240500241	0.000160333493666827	0.000160333493666827	0	0	0	0	0.000160333493666827	0.00320666987333654	0.00152316818983486	0.00424883758217092	0.000881834215167548	0.000400833734167067	0.000240500240500241	0	0.000160333493666827	0.000400833734167067	0.000481000481000481	0.000481000481000481	0.000641333974667308	0.00112233445566779	0.000481000481000481	0	0
OTU_79	0.00264550264550265	0.00200416867083534	0.00240500240500241	0.000962000962000962	0.000721500721500722	0.000801667468334135	0.000881834215167548	0.000721500721500722	0.00569183902517236	0.000561167227833895	0.000721500721500722	0.00328683662016995	0.00152316818983486	0.00152316818983486	0.00248516915183582	0.000881834215167548	0.0108225108225108	0.000881834215167548	0.000641333974667308	0.000481000481000481	0.0012025012025012	0.00216450216450216	0.000801667468334135	0.00561167227833894	0.00256533589866923	0.00200416867083534	0.00745550745550746	0.000881834215167548	0.00264550264550265	0.000881834215167548	0.000962000962000962	0.000240500240500241	0.0012025012025012	0.00705467372134039	0.00384800384800385	0.0017636684303351	0.0140291806958474	0.01667468334135	0.000160333493666827	0.000400833734167067	0.0298220298220298	0.00184383517716851	0.000240500240500241	0.00521083854417188	0.00144300144300144	0.0251723585056918	0.000481000481000481	0.00168350168350168	0.000481000481000481
OTU_80	0.00240500240500241	0	8.01667468334135e-05	0	0	0	0	0	0	0	0.000641333974667308	0	0.00280583613916947	8.01667468334135e-05	0.000320666987333654	0	0	0	0	0	0	0	0.00104216770883438	8.01667468334135e-05	0.000641333974667308	0	8.01667468334135e-05	0	0	0	0	0	0	0	0.000320666987333654	0.000240500240500241	0	0	0.00657367324033991	0	0	0	0.000561167227833895	0.00112233445566779	8.01667468334135e-05	0.000320666987333654	0.000721500721500722	0	0
OTU_81	0.00184383517716851	0.000240500240500241	0	0	0	0	0	0	0	0	0	0.00168350168350168	0.00168350168350168	0	0	0	0	0	0	0.00256533589866923	0	0	8.01667468334135e-05	0.00168350168350168	0.00136283469616803	8.01667468334135e-05	0	0	0	0	0	0.00344717011383678	0	0	0.000400833734167067	0	0	0.00104216770883438	0.000240500240500241	0.00168350168350168	0.00344717011383678	0	0.000240500240500241	0.00224466891133558	0	0.00128266794933462	0.000320666987333654	8.01667468334135e-05	0.00336700336700337
OTU_82	0.000160333493666827	0.000400833734167067	0.000160333493666827	0.000561167227833895	0.00248516915183582	0.000240500240500241	0.00577200577200577	0.000962000962000962	0.000721500721500722	0.0191598524931858	0.000721500721500722	0.000641333974667308	0.000641333974667308	0.000240500240500241	8.01667468334135e-05	0.00128266794933462	0.00256533589866923	0.000481000481000481	0.00569183902517236	0.000320666987333654	0.000641333974667308	0.00320666987333654	0.000962000962000962	0.000721500721500722	0.000721500721500722	0.000160333493666827	0.000240500240500241	0.00160333493666827	0.00232483565816899	0.000320666987333654	0.00312650312650313	0.000641333974667308	0.00128266794933462	0.0029661696328363	0.00208433541766875	0.000240500240500241	0.000721500721500722	0	0.000400833734167067	0.000160333493666827	0.000160333493666827	0.00392817059483726	0.000400833734167067	0.00184383517716851	0.000801667468334135	0	0.000481000481000481	0.000481000481000481	0.000160333493666827
OTU_83	0	0.000320666987333654	0	0.000240500240500241	0.000641333974667308	0.000320666987333654	0.000160333493666827	0.000160333493666827	0.000240500240500241	0	0.00280583613916947	0.000240500240500241	0	0	0.000240500240500241	0.000481000481000481	0.000481000481000481	0.000240500240500241	0.000320666987333654	8.01667468334135e-05	0	0	0.000641333974667308	0.000160333493666827	0.000801667468334135	0.000240500240500241	0.000320666987333654	0.000481000481000481	0.00104216770883438	0	0	8.01667468334135e-05	0	8.01667468334135e-05	0.00144300144300144	0.000160333493666827	0.00128266794933462	8.01667468334135e-05	0.00168350168350168	0.000160333493666827	0	0.000160333493666827	0.00104216770883438	8.01667468334135e-05	0.00104216770883438	0	0.000561167227833895	0.000320666987333654	0.000160333493666827
OTU_84	0.000481000481000481	8.01667468334135e-05	8.01667468334135e-05	0.000160333493666827	0.00104216770883438	0.000400833734167067	0.00192400192400192	0.000721500721500722	8.01667468334135e-05	0	8.01667468334135e-05	8.01667468334135e-05	0	0	0	0.0012025012025012	0.000881834215167548	8.01667468334135e-05	0.00112233445566779	0.000561167227833895	0.000240500240500241	0	8.01667468334135e-05	8.01667468334135e-05	8.01667468334135e-05	8.01667468334135e-05	0	0.00104216770883438	0.00104216770883438	0.000160333493666827	0.0012025012025012	0.000561167227833895	8.01667468334135e-05	0.000240500240500241	0	0.000320666987333654	0	0	0.000400833734167067	0.000160333493666827	0	0.000240500240500241	8.01667468334135e-05	0	0.000160333493666827	0	0.000160333493666827	0.000320666987333654	0.000801667468334135
OTU_85	0	0.000320666987333654	0.000240500240500241	0.000240500240500241	8.01667468334135e-05	8.01667468334135e-05	0	8.01667468334135e-05	8.01667468334135e-05	0.00112233445566779	0.00192400192400192	0.00104216770883438	0.000801667468334135	0.000160333493666827	0.00136283469616803	0	0	0	0	0	0	0.00152316818983486	0.00272566939233606	0.00136283469616803	0.000641333974667308	0.000240500240500241	0.000240500240500241	0.000160333493666827	0	0	0	8.01667468334135e-05	0.000320666987333654	0.00136283469616803	0.00152316818983486	0.000641333974667308	0.000801667468334135	0.000641333974667308	0.00376783710117043	0	0.000561167227833895	0.000400833734167067	0.00216450216450216	0.00280583613916947	0.000400833734167067	0.00216450216450216	0.000481000481000481	0	0
OTU_86	0.00144300144300144	0.000561167227833895	0.000320666987333654	0.000400833734167067	0.000481000481000481	0.000561167227833895	0.00112233445566779	0.000240500240500241	0.000400833734167067	0.000721500721500722	0.000400833734167067	0.00112233445566779	0.00152316818983486	0.000400833734167067	0.000320666987333654	8.01667468334135e-05	0.000400833734167067	0.000240500240500241	0.00104216770883438	0.000561167227833895	0.000481000481000481	0.000400833734167067	0.000400833734167067	0.000962000962000962	0.000962000962000962	0.000400833734167067	0.000481000481000481	0.000400833734167067	0.000561167227833895	0.000721500721500722	0.000801667468334135	0.000801667468334135	0.000160333493666827	0.000160333493666827	0.000641333974667308	0.000320666987333654	0.000721500721500722	0.000481000481000481	0.000160333493666827	0.000400833734167067	0.000561167227833895	0.000400833734167067	0.000561167227833895	0.000721500721500722	0.000320666987333654	0.000641333974667308	0.000481000481000481	0.000400833734167067	0.000320666987333654
OTU_87	0.000962000962000962	0	0	0.000400833734167067	0.000881834215167548	0.000320666987333654	0.000160333493666827	0.000481000481000481	0.000160333493666827	0	0	0.000320666987333654	0.000962000962000962	0.000400833734167067	0.000160333493666827	0.000962000962000962	0.000962000962000962	0.000160333493666827	0.000240500240500241	0.000801667468334135	0.000160333493666827	8.01667468334135e-05	0.000641333974667308	0.00128266794933462	0.00128266794933462	0.000320666987333654	8.01667468334135e-05	0.000641333974667308	0.000881834215167548	0	8.01667468334135e-05	0.000881834215167548	8.01667468334135e-05	0.000240500240500241	0.000400833734167067	0.000160333493666827	0.000481000481000481	0	0.000481000481000481	0.000320666987333654	0.00232483565816899	0.000320666987333654	0.000320666987333654	0.000481000481000481	0.000481000481000481	0.000320666987333654	0.000240500240500241	0	0.00104216770883438
OTU_88	0.00128266794933462	0.000320666987333654	0	0	0	0	8.01667468334135e-05	0	0	0	0	0.000320666987333654	0.00136283469616803	0.000481000481000481	0	0	0	0	0	0.00216450216450216	0	0	0.000721500721500722	0.00104216770883438	0.00144300144300144	0.000240500240500241	0	0	0	0	8.01667468334135e-05	0.00184383517716851	0	0	0.000962000962000962	0	0	0.000160333493666827	0.000320666987333654	0.0017636684303351	0.00152316818983486	0	0.000641333974667308	0.00112233445566779	0	8.01667468334135e-05	0.000641333974667308	0	0.00304633637966971
OTU_89	0.000320666987333654	0.000160333493666827	0	8.01667468334135e-05	0	0	0.000721500721500722	8.01667468334135e-05	0.000160333493666827	0	0	0	0.000320666987333654	8.01667468334135e-05	0	0.000160333493666827	0	0	0	8.01667468334135e-05	0.000320666987333654	8.01667468334135e-05	0	0.000160333493666827	0.000240500240500241	8.01667468334135e-05	0	0.000801667468334135	0	0	0	0.000160333493666827	0.000320666987333654	0.000160333493666827	0.000160333493666827	0	0	0	8.01667468334135e-05	0.000160333493666827	0	0.000481000481000481	0.000160333493666827	8.01667468334135e-05	0	0.000160333493666827	8.01667468334135e-05	0	0.000160333493666827
OTU_90	0.00152316818983486	8.01667468334135e-05	0	0	0	8.01667468334135e-05	0	0	0.000320666987333654	0	0	0.0012025012025012	0.00128266794933462	8.01667468334135e-05	0	0	0	8.01667468334135e-05	0	0.000240500240500241	0	0	8.01667468334135e-05	0.00312650312650313	0.000962000962000962	0.000160333493666827	0	0	0	0	8.01667468334135e-05	0.000481000481000481	0	0	0.000240500240500241	0	0	0.000240500240500241	0.000320666987333654	0.000160333493666827	0.000561167227833895	0	0.000160333493666827	0.00368767035433702	0	0.000641333974667308	0.000240500240500241	0.000400833734167067	0.000641333974667308
OTU_91	8.01667468334135e-05	0	0.000320666987333654	0.000160333493666827	0.000481000481000481	8.01667468334135e-05	8.01667468334135e-05	0.00104216770883438	0	8.01667468334135e-05	0.000160333493666827	0.000962000962000962	0.000160333493666827	0.000160333493666827	0.000160333493666827	0.000320666987333654	8.01667468334135e-05	0	0.000160333493666827	0.000400833734167067	0	0.000240500240500241	0.00136283469616803	0.000400833734167067	8.01667468334135e-05	8.01667468334135e-05	0	8.01667468334135e-05	0.00208433541766875	0	0	0.00128266794933462	0	0.000160333493666827	8.01667468334135e-05	0.000481000481000481	8.01667468334135e-05	0.000160333493666827	0.000801667468334135	0.0047298380631714	0.000240500240500241	0.00152316818983486	0.000160333493666827	0.000160333493666827	0.000160333493666827	0.000320666987333654	8.01667468334135e-05	0	0.00224466891133558
OTU_92	0.00104216770883438	0.000400833734167067	0	0	8.01667468334135e-05	8.01667468334135e-05	0.00168350168350168	0	0	0	0	0.000801667468334135	0.00128266794933462	0.000400833734167067	0	0.000160333493666827	0	0.000160333493666827	0.000400833734167067	0.00128266794933462	0	8.01667468334135e-05	0.000561167227833895	0.000801667468334135	0.000801667468334135	0.000481000481000481	0	0.000320666987333654	0.000160333493666827	8.01667468334135e-05	0.000881834215167548	0.00136283469616803	8.01667468334135e-05	0.000240500240500241	0.000801667468334135	0	0	0.000801667468334135	0.000400833734167067	0.000881834215167548	0.00200416867083534	8.01667468334135e-05	0.000962000962000962	0.0012025012025012	0	0.000320666987333654	0.000561167227833895	8.01667468334135e-05	0.00224466891133558
OTU_93	0.00392817059483726	0.000320666987333654	0.000320666987333654	0.000400833734167067	0.000721500721500722	8.01667468334135e-05	0.00200416867083534	0.000561167227833895	0.000481000481000481	0.00216450216450216	0.000240500240500241	0.00513067179733846	0.0123456790123457	0.000721500721500722	0.000641333974667308	0.000481000481000481	0.0012025012025012	0.000400833734167067	0.000962000962000962	0.000801667468334135	0.000561167227833895	0.000881834215167548	0.00104216770883438	0.0029661696328363	0.00264550264550265	0.000400833734167067	0.000240500240500241	0.000721500721500722	0.000641333974667308	0.000240500240500241	0.00144300144300144	0.00104216770883438	0.000400833734167067	0.000641333974667308	0.00136283469616803	0.00112233445566779	0.00200416867083534	0.000881834215167548	0.000721500721500722	0.00104216770883438	0.00200416867083534	0.000801667468334135	0.000962000962000962	0.00136283469616803	0.000561167227833895	0.00152316818983486	0.000881834215167548	0.000721500721500722	0.00192400192400192
OTU_94	0	0	0	0.000400833734167067	8.01667468334135e-05	0	0	0	0	0	0	0.008337341670675	0	0	0	0.000240500240500241	0	0	0	0	0	0	0.000240500240500241	0.000962000962000962	8.01667468334135e-05	0	0.000160333493666827	0.000400833734167067	0	0	0	0	0	0	0.000400833734167067	0.000240500240500241	0.000240500240500241	0	0	0	0	0	0	0	0.000160333493666827	0.000801667468334135	0	0	0
OTU_95	0.00240500240500241	0.000160333493666827	8.01667468334135e-05	8.01667468334135e-05	0	0.000320666987333654	0	8.01667468334135e-05	0	0.000160333493666827	0.000481000481000481	0.000160333493666827	0.000962000962000962	0.000160333493666827	0.000240500240500241	0.000160333493666827	8.01667468334135e-05	0.000481000481000481	8.01667468334135e-05	8.01667468334135e-05	8.01667468334135e-05	8.01667468334135e-05	0.000160333493666827	0	0.000240500240500241	0.000160333493666827	0.000801667468334135	0	0	0.000962000962000962	0	0	0	0.000240500240500241	0.000320666987333654	8.01667468334135e-05	0.000160333493666827	8.01667468334135e-05	0.000641333974667308	0.0012025012025012	0.000160333493666827	0	8.01667468334135e-05	0	0.000160333493666827	0.000320666987333654	0	8.01667468334135e-05	0.000641333974667308
OTU_96	0.000481000481000481	8.01667468334135e-05	0.000320666987333654	0	0.000240500240500241	0	0.00112233445566779	8.01667468334135e-05	0.000240500240500241	0.00184383517716851	8.01667468334135e-05	0	0.000400833734167067	0.000160333493666827	0.000160333493666827	0.000160333493666827	0.000240500240500241	0.000160333493666827	0.000962000962000962	8.01667468334135e-05	0.000160333493666827	0.000160333493666827	8.01667468334135e-05	0	0	8.01667468334135e-05	0	0.000400833734167067	8.01667468334135e-05	0.000160333493666827	0.000962000962000962	0	0.000160333493666827	0.000481000481000481	8.01667468334135e-05	0.000240500240500241	0.000240500240500241	0.000160333493666827	8.01667468334135e-05	0	8.01667468334135e-05	8.01667468334135e-05	0.000320666987333654	0.000160333493666827	0.000160333493666827	8.01667468334135e-05	0.000160333493666827	0.000400833734167067	0.000160333493666827
OTU_97	0.000881834215167548	0.000240500240500241	0	0	0	0	0	0	0	0.000160333493666827	0	0.000801667468334135	0.00128266794933462	0.000400833734167067	0	0	0	0	0	0.000801667468334135	0	0	0.000400833734167067	0.00104216770883438	0.000641333974667308	0.000160333493666827	0	0	0	0	0	0.000721500721500722	0	0	0.000400833734167067	0	0	0.000240500240500241	0.000561167227833895	0.00144300144300144	0.00184383517716851	0	0.000641333974667308	0.00104216770883438	0	0.000400833734167067	0.000561167227833895	0	0.00160333493666827
OTU_98	0	0.00112233445566779	0	0	0	0	0	0	0	0	0	0.000962000962000962	0.000160333493666827	0	0	0	0	0	0	0	0	0	0.000561167227833895	0.0012025012025012	0	0	0	0	0	0	0	0	0	0	0.008337341670675	0.000962000962000962	0.000561167227833895	0	0	0	0	0	0	0	0.000561167227833895	0	0.0017636684303351	0	0
OTU_99	0.000962000962000962	0.000400833734167067	0	0	0	0	0	0	0	0	0	8.01667468334135e-05	0.000801667468334135	0.000721500721500722	0	0	0	0	0	0.00168350168350168	0	0	0.000481000481000481	0.000240500240500241	0.000881834215167548	0.000320666987333654	0	0	0	0	0	0.00144300144300144	0	0	0.00112233445566779	0	0	0.000160333493666827	0.000881834215167548	0.000721500721500722	0.0017636684303351	0	0.000801667468334135	0	0	8.01667468334135e-05	0.000721500721500722	0	0.00144300144300144
OTU_100	0.00184383517716851	0	0	0	0	0	0	0	0	0	0	0.00152316818983486	0.00192400192400192	0	0	0	0	0	0	0.000160333493666827	0	0	8.01667468334135e-05	0.00240500240500241	0.00264550264550265	0	8.01667468334135e-05	0	0	0	0	0.000240500240500241	0	0	8.01667468334135e-05	8.01667468334135e-05	0	0.00112233445566779	8.01667468334135e-05	8.01667468334135e-05	0.000240500240500241	0	0	0.00224466891133558	0	0.0012025012025012	0.000160333493666827	0	0.000160333493666827
OTU_101	0.000160333493666827	8.01667468334135e-05	0	8.01667468334135e-05	0	8.01667468334135e-05	0	0.000721500721500722	0	0.000240500240500241	8.01667468334135e-05	0.0012025012025012	0	0	0	0.000160333493666827	0	8.01667468334135e-05	0	0	8.01667468334135e-05	0.000400833734167067	0.000400833734167067	0.000240500240500241	0.000160333493666827	0	0	8.01667468334135e-05	0	8.01667468334135e-05	0	0	8.01667468334135e-05	0.000881834215167548	0.000561167227833895	0.000240500240500241	8.01667468334135e-05	0	0	0	8.01667468334135e-05	8.01667468334135e-05	0	0	0.000160333493666827	8.01667468334135e-05	0.000160333493666827	0	0.000320666987333654
OTU_102	0.000881834215167548	0.000400833734167067	0	0	0	0	0	0	0	0	0	0	0.000881834215167548	0.000400833734167067	0	0	0	0	0	0.000641333974667308	0	0	0.000561167227833895	0	0.00112233445566779	0.000400833734167067	0	0	0	0	0	0.000721500721500722	0	0	0.000641333974667308	0	0	0	0.000641333974667308	0.000481000481000481	0.000641333974667308	0	0.000481000481000481	0	0	0	0.000801667468334135	0	0.000481000481000481
OTU_103	0	0	0	0	0	0	0.000320666987333654	8.01667468334135e-05	8.01667468334135e-05	0	0	0	0	0	0	8.01667468334135e-05	0	0	0	0	0.000160333493666827	8.01667468334135e-05	0	0	0	0	0	0.000160333493666827	0	0	0	0	8.01667468334135e-05	0.000240500240500241	0	0	0	0	8.01667468334135e-05	0	8.01667468334135e-05	8.01667468334135e-05	0	0	0	0	8.01667468334135e-05	0	0
OTU_104	0	8.01667468334135e-05	8.01667468334135e-05	0	0	0	0	0.00160333493666827	0	0	0	0	0	0.000801667468334135	8.01667468334135e-05	8.01667468334135e-05	0	0	0	0.00112233445566779	0	0	0	0	0	0	8.01667468334135e-05	0	0	0	0	0.00272566939233606	0	0.000320666987333654	0	0	0	0	0	0.00304633637966971	0	0	0	0	0	0	0	0	0.00360750360750361
OTU_105	0.00673400673400673	0.00216450216450216	0.00513067179733846	0.00152316818983486	0.0029661696328363	0.00256533589866923	0.0149911816578483	0.00152316818983486	0.00264550264550265	0.0576398909732243	0.00232483565816899	0.00689434022767356	0.00585217251883919	0.00200416867083534	0.00440917107583774	0.00240500240500241	0.00440917107583774	0.00392817059483726	0.0142696809363476	0.00248516915183582	0.00288600288600289	0.00585217251883919	0.00392817059483726	0.00809684143017476	0.00497033830367164	0.00200416867083534	0.00304633637966971	0.00248516915183582	0.00272566939233606	0.00857784191117524	0.0153920153920154	0.00240500240500241	0.00392817059483726	0.0162738496071829	0.00529100529100529	0.00745550745550746	0.00344717011383678	0.00240500240500241	0.00232483565816899	0.00224466891133558	0.0525092191758858	0.00216450216450216	0.00216450216450216	0.00240500240500241	0.00320666987333654	0.00232483565816899	0.00240500240500241	0.0108225108225108	0.0017636684303351
OTU_106	0	0	0	0	0	0	0	8.01667468334135e-05	0	0	0.000240500240500241	0	0	0	0	0	0	0	0	0	0	0	0	0	8.01667468334135e-05	8.01667468334135e-05	0	0	0	0	0	0	0	0	0.000240500240500241	8.01667468334135e-05	0	0	8.01667468334135e-05	0	0	0	0.00360750360750361	0.000240500240500241	0	0	0.00360750360750361	0	0
OTU_107	0.00160333493666827	0.000400833734167067	0	8.01667468334135e-05	0	0	8.01667468334135e-05	0	8.01667468334135e-05	0	0	0.000561167227833895	0.00168350168350168	0.000160333493666827	0	0.000240500240500241	0	0	0	0.00160333493666827	0	0	0.000561167227833895	0.0012025012025012	0.000801667468334135	0.000240500240500241	0	8.01667468334135e-05	0	0	0	0.00144300144300144	8.01667468334135e-05	0	0.000561167227833895	0	0	0.000481000481000481	0.000400833734167067	0.00200416867083534	0.00272566939233606	0	0.000481000481000481	0.00184383517716851	0	0.000561167227833895	0.000320666987333654	0	0.00208433541766875
OTU_108	0.00216450216450216	0.000801667468334135	0	0	0	0	0	0	0	0	0	0.00200416867083534	0.00320666987333654	0.000801667468334135	0	0	0	0	0	0.00264550264550265	0	0	0.00128266794933462	0.00264550264550265	0.00248516915183582	0.000481000481000481	0	0	0	0	0	0.00160333493666827	0	0	0.000962000962000962	0	0	0.00192400192400192	0.000801667468334135	0.00144300144300144	0.00248516915183582	0	0.000881834215167548	0.00232483565816899	0	0.00104216770883438	0.000881834215167548	0	0.00216450216450216
OTU_109	0.000481000481000481	0	0	0	0	0	0	0	0	0	0	0.000962000962000962	0.000400833734167067	8.01667468334135e-05	0	0	0	0	0	0.000641333974667308	0	0	0.000240500240500241	0.000962000962000962	0.000561167227833895	0.000160333493666827	0	0	0	0	0	0.000400833734167067	0	0	0.000160333493666827	0	0	0.000561167227833895	0.000240500240500241	0.000160333493666827	0.000881834215167548	0	0.000320666987333654	0.000721500721500722	0	0.000641333974667308	0	0	0.000561167227833895
OTU_110	0.0017636684303351	0.000561167227833895	0	0	0	0	0	0	0	0	0	0.000400833734167067	0.00200416867083534	0.000481000481000481	0	0	0	8.01667468334135e-05	0	0.00200416867083534	0	0	0.000881834215167548	0.000801667468334135	0.00168350168350168	0.000400833734167067	0	8.01667468334135e-05	0	0	0	0.00224466891133558	0	0	0.00112233445566779	0	0	0.000400833734167067	0.00104216770883438	0.00144300144300144	0.00312650312650313	0	0.00104216770883438	0.000641333974667308	0	0.000400833734167067	0.000641333974667308	0	0.00312650312650313
OTU_111	0	0	0	0.000962000962000962	0.000400833734167067	0.000160333493666827	8.01667468334135e-05	0.000320666987333654	8.01667468334135e-05	0	0	0	0	0	0	0.00160333493666827	0.000160333493666827	0	8.01667468334135e-05	0	0	0.000400833734167067	0	0	0	0	0	0.000561167227833895	0.000160333493666827	0	0	0	0.000160333493666827	0.000641333974667308	0	0	0	0	0	0	0	0.000962000962000962	0	0	0	0	0	0	0
OTU_112	0.00489017155683822	0.00248516915183582	0.00224466891133558	0.00104216770883438	0.00112233445566779	0.000320666987333654	0.000320666987333654	0	0	0	0.00841750841750842	0.00144300144300144	0.000320666987333654	0.000881834215167548	0.000320666987333654	0.000160333493666827	0.000240500240500241	0.000240500240500241	0.00368767035433702	0.000160333493666827	0.000160333493666827	0.000160333493666827	0.00617283950617284	0.00424883758217092	0.00408850408850409	0.0053711720378387	0.00160333493666827	0.000320666987333654	8.01667468334135e-05	0.000641333974667308	0.000881834215167548	0.000160333493666827	0.000160333493666827	0	0.0104216770883438	0.00577200577200577	0.00112233445566779	0.00112233445566779	0.00320666987333654	0	0.00208433541766875	0.000320666987333654	0.00392817059483726	0.00881834215167548	0.00320666987333654	0.000641333974667308	0.00424883758217092	0.0017636684303351	0
OTU_113	0.000400833734167067	8.01667468334135e-05	0	0	0	0	0	0	0	0	0	0	0.000400833734167067	0.000320666987333654	0	0	0	0	0	0.0012025012025012	0	0	0.000400833734167067	8.01667468334135e-05	0.000400833734167067	0.000240500240500241	0	0	0	0	0	0.00104216770883438	0	0	0.000641333974667308	0	0	0	0.000320666987333654	0.00184383517716851	0.00216450216450216	0	0.000561167227833895	8.01667468334135e-05	0	0	0.000641333974667308	0	0.00184383517716851
OTU_114	0.00136283469616803	0.000240500240500241	0	0	0	0	0	0	0	0	0	0.000160333493666827	0.00112233445566779	0.000240500240500241	0	8.01667468334135e-05	0	0	0	0.000561167227833895	0	0	0.000481000481000481	0.000240500240500241	0.000801667468334135	0.000160333493666827	0	0	0	0	0	0.000962000962000962	0	0	0.000641333974667308	0	0	8.01667468334135e-05	0.000400833734167067	0.000962000962000962	0.00144300144300144	0	0.000801667468334135	0.000160333493666827	0	8.01667468334135e-05	0.000641333974667308	0	0.00240500240500241
OTU_115	0	0.000160333493666827	8.01667468334135e-05	0	8.01667468334135e-05	0	8.01667468334135e-05	0	0	0	0.000400833734167067	0.000160333493666827	0	0	0.000160333493666827	0	0	0	0	0	8.01667468334135e-05	0	0.000561167227833895	0.000160333493666827	8.01667468334135e-05	0.000320666987333654	0	0	0	0	0	0	0	0	0.000881834215167548	0	8.01667468334135e-05	0	0.000962000962000962	0	0	0	0.00288600288600289	0.000481000481000481	8.01667468334135e-05	8.01667468334135e-05	0.000400833734167067	0	0
OTU_116	0	8.01667468334135e-05	0.000160333493666827	8.01667468334135e-05	8.01667468334135e-05	0	0	0	0.000320666987333654	0.000400833734167067	0	8.01667468334135e-05	0.000400833734167067	0	8.01667468334135e-05	0	0	0.000160333493666827	0	0	0	0.000481000481000481	0	0.000240500240500241	8.01667468334135e-05	8.01667468334135e-05	0.000240500240500241	0	0	0	0	0	0	0.00112233445566779	0	0	0	0.0017636684303351	0	0	0	8.01667468334135e-05	0	8.01667468334135e-05	8.01667468334135e-05	0.00216450216450216	0	0	0
OTU_117	0.000320666987333654	0	0	0	0.000240500240500241	0	8.01667468334135e-05	0.000240500240500241	0	0	8.01667468334135e-05	8.01667468334135e-05	8.01667468334135e-05	0.000160333493666827	8.01667468334135e-05	8.01667468334135e-05	8.01667468334135e-05	0	8.01667468334135e-05	0.000400833734167067	0	0	0.000481000481000481	0.000240500240500241	0.000240500240500241	0.000160333493666827	8.01667468334135e-05	0.000240500240500241	0	8.01667468334135e-05	0.000240500240500241	0.000320666987333654	0	0	0.000400833734167067	0.000160333493666827	0.000320666987333654	8.01667468334135e-05	0.000160333493666827	0.000160333493666827	0.000160333493666827	8.01667468334135e-05	0.000240500240500241	0.000481000481000481	0.000160333493666827	0	0.000160333493666827	0	0.000481000481000481
OTU_118	0.000801667468334135	8.01667468334135e-05	0	0	0	0	0	0	0	0	0	0.000561167227833895	0.000561167227833895	8.01667468334135e-05	0	0	0	0	0	0.000240500240500241	0	0	0.000320666987333654	0.000561167227833895	0.000481000481000481	8.01667468334135e-05	0	0	0	0	0	8.01667468334135e-05	8.01667468334135e-05	0	0.000240500240500241	0	0	0.000320666987333654	0.000160333493666827	0.000320666987333654	8.01667468334135e-05	0	0.000320666987333654	0.000721500721500722	0	0.000160333493666827	0.000160333493666827	0	0.000320666987333654
OTU_119	0.000481000481000481	0	0	0	0	0	0	0	0	0	0	0.000400833734167067	0.000320666987333654	0	0	0	0	0	0	0.000400833734167067	0	0	0.000320666987333654	0.000400833734167067	0.000320666987333654	0	0	0	0	0	0	0.00104216770883438	0	0	0.000240500240500241	0	0	8.01667468334135e-05	0.000320666987333654	0.000962000962000962	0.000962000962000962	0	0.000160333493666827	0.000320666987333654	0	0.000240500240500241	0.000160333493666827	0	0.00144300144300144
OTU_120	0	0	0	0	0.000240500240500241	0	0.000481000481000481	8.01667468334135e-05	0.000240500240500241	0	0.00136283469616803	0	0.000160333493666827	0	0	0	8.01667468334135e-05	0	0.000240500240500241	0	8.01667468334135e-05	0	0.000160333493666827	0	0.000320666987333654	0	0.000240500240500241	0.000400833734167067	0.000160333493666827	0	0.000160333493666827	0	8.01667468334135e-05	0.000160333493666827	0.000160333493666827	0	0.000320666987333654	0	0.000160333493666827	0	0	8.01667468334135e-05	0.000240500240500241	0	0.000240500240500241	0	0.000160333493666827	0	0
OTU_121	0.000881834215167548	0.000160333493666827	0	0	0	0	0	0	0	0	0	0.000641333974667308	0.0012025012025012	0.000160333493666827	0	0	0	0	0	0.000801667468334135	0	0	0.000481000481000481	0.000641333974667308	0.000962000962000962	0.000320666987333654	0	0	0	0	0	0.0012025012025012	0	0	0.000400833734167067	0	0	0.000561167227833895	0.000400833734167067	0.000561167227833895	0.00168350168350168	0	0.000160333493666827	0.000481000481000481	0	0.000320666987333654	0.000320666987333654	0	0.00136283469616803
OTU_122	0	0	0	0	0	0	0	0	0	0	0	0	0	0	0	0	0	0	0	0	0	0	0.000320666987333654	0	0	0	0	0	0	0	0	0	0	0	0	0	0	0	0.00793650793650794	0	0	0	0.000240500240500241	0.000160333493666827	0	0	8.01667468334135e-05	8.01667468334135e-05	0
OTU_123	0.000160333493666827	8.01667468334135e-05	0.000240500240500241	0	0	0	0	0.000160333493666827	0.000481000481000481	0.000881834215167548	0.000160333493666827	0	0.000400833734167067	0	0.000160333493666827	0	0	0.000160333493666827	0	8.01667468334135e-05	0.000240500240500241	8.01667468334135e-05	0	8.01667468334135e-05	8.01667468334135e-05	0.000160333493666827	8.01667468334135e-05	0	0	8.01667468334135e-05	0	0.000160333493666827	0.000160333493666827	8.01667468334135e-05	0	8.01667468334135e-05	0.000160333493666827	8.01667468334135e-05	0	0.000160333493666827	0.000481000481000481	0.000320666987333654	0	0	0	0.000160333493666827	0	0	0.000240500240500241
OTU_124	0	0	0	0.000160333493666827	0	0	0	0	0	0	0.000160333493666827	0	0	0	0	0	0	8.01667468334135e-05	0	0	0	8.01667468334135e-05	0	0	0.000160333493666827	0	0	0	0	0.000160333493666827	0.000160333493666827	0	0.000240500240500241	0	8.01667468334135e-05	0	8.01667468334135e-05	0	0	0	0	0.000801667468334135	0	0	0.000320666987333654	0	0	0	0
OTU_125	0.00128266794933462	0	0	0	0	0	0	0	0	0	0	0.00208433541766875	0.00144300144300144	8.01667468334135e-05	0	0	0	0	0	0.000400833734167067	0	0	0.000400833734167067	0.00200416867083534	0.00136283469616803	0	0	0	0	0	0	0.000320666987333654	0	0	0.000240500240500241	0	0	0.00152316818983486	0.000160333493666827	0.000160333493666827	0.000481000481000481	0	0.000320666987333654	0.00224466891133558	0	0.00144300144300144	0.000481000481000481	0	0.000400833734167067
OTU_126	0.000561167227833895	8.01667468334135e-05	0	0	0	0	0	0	0	0	0	0.000320666987333654	0.000400833734167067	0.000160333493666827	0	0	0	0	0	0.000240500240500241	0	0	0.000160333493666827	0	0.000481000481000481	0.000160333493666827	0	0	0	0	0	0.000240500240500241	0	0	8.01667468334135e-05	0	0	0.000160333493666827	0.000240500240500241	0.000320666987333654	0.000320666987333654	0	0.000561167227833895	8.01667468334135e-05	0	0	0.000160333493666827	0	0.000481000481000481
OTU_127	0.00184383517716851	0	0	0	0	0	0.000160333493666827	0	0.000160333493666827	0	0.000160333493666827	0.00104216770883438	0.00192400192400192	0	8.01667468334135e-05	0.000240500240500241	0	0	0.000240500240500241	0.000481000481000481	8.01667468334135e-05	8.01667468334135e-05	0.000320666987333654	0.00136283469616803	0.00184383517716851	0.000160333493666827	8.01667468334135e-05	0.000160333493666827	8.01667468334135e-05	0	0	0.000240500240500241	0.000160333493666827	0.000160333493666827	0.000240500240500241	0.000240500240500241	0	0.000962000962000962	0.000641333974667308	0.000561167227833895	0.000561167227833895	0.000400833734167067	0.000320666987333654	0.00168350168350168	0	0.000561167227833895	8.01667468334135e-05	0	0.000481000481000481
OTU_128	0.0372775372775373	0.00424883758217092	0.00761584094917428	0.00320666987333654	0.00785634118967452	0.008337341670675	0.0318261984928652	0.00272566939233606	0.0185986852653519	0.0112233445566779	0.0219656886323553	0.00721500721500722	0.00881834215167548	0.00248516915183582	0.0088985088985089	0.0041686708353375	0.00553150553150553	0.00970017636684303	0.00962000962000962	0.00136283469616803	0.0149911816578483	0.00497033830367164	0.00953984287317621	0.0135481802148469	0.0133076799743466	0.00280583613916947	0.0088985088985089	0.00392817059483726	0.00641333974667308	0.00641333974667308	0.0152316818983486	0.0017636684303351	0.00464967131633798	0.00761584094917428	0.0151515151515152	0.0175565175565176	0.00865800865800866	0.00849767516434183	0.00569183902517236	0.00288600288600289	0.0396023729357063	0.0134680134680135	0.00585217251883919	0.0139490139490139	0.00921917588584255	0.00953984287317621	0.00689434022767356	0.0153920153920154	0.00200416867083534
OTU_129	0.000400833734167067	0	0	0	0	0	0	0	0	0	0	0.000240500240500241	0.000320666987333654	0.000160333493666827	0	0	0	0	0	0.000801667468334135	0	0	0.000160333493666827	8.01667468334135e-05	0.000481000481000481	0	0	0	0	0	0	0.000481000481000481	0	0	8.01667468334135e-05	0	0	8.01667468334135e-05	0.000240500240500241	0.00112233445566779	0.000881834215167548	0	8.01667468334135e-05	0.000240500240500241	0	0	0	0	0.00136283469616803
OTU_130	0.000561167227833895	0.000240500240500241	0	0	0	0	0	0	0	0	0	0.000320666987333654	0.00112233445566779	0	0	0	0	0	0	0.000721500721500722	0	0	0.000481000481000481	0.000561167227833895	0.000641333974667308	0.000240500240500241	0	0	0	0	0	0.0012025012025012	0	0	0.000160333493666827	0	0	8.01667468334135e-05	0.000320666987333654	0.000801667468334135	0.000881834215167548	0	0.000481000481000481	0.000320666987333654	0	0.000561167227833895	0.000400833734167067	0	0.0012025012025012
OTU_131	0.000400833734167067	8.01667468334135e-05	0	0	0	0	0	0	0	0	0	0.000320666987333654	0.000561167227833895	0.000160333493666827	0	0	0	0	0	0.000481000481000481	0	0	8.01667468334135e-05	0.000240500240500241	0.000320666987333654	0	0	0	0	0	0	0.000240500240500241	0	0	0.000160333493666827	0	0	0.000160333493666827	8.01667468334135e-05	0.000721500721500722	0.00112233445566779	0	0.000160333493666827	0.000320666987333654	0	0.000240500240500241	0	0	0.000801667468334135
OTU_132	0.000641333974667308	0	0	0	0	0	8.01667468334135e-05	0	0	0	0	8.01667468334135e-05	0.000561167227833895	8.01667468334135e-05	8.01667468334135e-05	0	0	0	0	0.000801667468334135	0	0	0.000240500240500241	0.000160333493666827	0.000641333974667308	8.01667468334135e-05	0	0	0	0	0.000240500240500241	0.000801667468334135	0	0	0.000481000481000481	0	0	8.01667468334135e-05	8.01667468334135e-05	0.000721500721500722	0.00104216770883438	0	0.000240500240500241	0.000400833734167067	0	0.000160333493666827	0.000240500240500241	0	0.000801667468334135
OTU_133	0	8.01667468334135e-05	0	0.000160333493666827	0.000240500240500241	0.000160333493666827	8.01667468334135e-05	0.000160333493666827	8.01667468334135e-05	8.01667468334135e-05	8.01667468334135e-05	0.000641333974667308	8.01667468334135e-05	8.01667468334135e-05	8.01667468334135e-05	8.01667468334135e-05	0.000481000481000481	0.000160333493666827	0.000160333493666827	0	0	8.01667468334135e-05	0.000160333493666827	0.000240500240500241	0.000240500240500241	8.01667468334135e-05	0	0.000320666987333654	0.000240500240500241	0	8.01667468334135e-05	0	0	0.000240500240500241	0.000320666987333654	8.01667468334135e-05	0.000320666987333654	0.000160333493666827	8.01667468334135e-05	8.01667468334135e-05	0	0.000160333493666827	8.01667468334135e-05	0.000160333493666827	0.000240500240500241	8.01667468334135e-05	0.000160333493666827	0.000240500240500241	8.01667468334135e-05
OTU_134	0.000561167227833895	0	0	0	0	0	0	0	0	0	0	0.000400833734167067	0.000320666987333654	0.000160333493666827	0	0	0	0	0	0.000400833734167067	0	0	0.000160333493666827	0.000481000481000481	0.000481000481000481	8.01667468334135e-05	0	0	0	0	0	0.000481000481000481	0	0	8.01667468334135e-05	0	0	0.000320666987333654	0.000160333493666827	0.000160333493666827	0.00112233445566779	0	0.000160333493666827	0.000641333974667308	0	0.000320666987333654	0.000240500240500241	0	0.000320666987333654
OTU_135	0.000881834215167548	0.000240500240500241	0	0	0	0	0	0	0	0	0	0.000240500240500241	0.000801667468334135	8.01667468334135e-05	0	0	0	0	0	0.000561167227833895	0	0	0.000481000481000481	0.000320666987333654	0.000641333974667308	8.01667468334135e-05	0	0	0	0	0	0.000561167227833895	0	0	0.000400833734167067	0	0	0.000320666987333654	0.000641333974667308	0.000721500721500722	0.000481000481000481	0	0.000721500721500722	0.000561167227833895	0	0	0.000641333974667308	0	0.000801667468334135
OTU_136	0.000801667468334135	0	0	0	0	0	0	0	0	0	0	0.000400833734167067	0.000481000481000481	0	0	0	0	0	0	8.01667468334135e-05	0	0	0.000240500240500241	0.000320666987333654	0.000320666987333654	0.000160333493666827	0	0	0	0	0	0	0	0	0	0	0	8.01667468334135e-05	0.000160333493666827	0.000160333493666827	0.000561167227833895	0	0.000240500240500241	0.000320666987333654	0	0.000160333493666827	0.000160333493666827	0	0.000481000481000481
OTU_137	0.000481000481000481	8.01667468334135e-05	0	0	0	0	0	0	0	0	0	0.000160333493666827	0.000240500240500241	0.000160333493666827	0	0	0	0	0	0.000400833734167067	0	0	0.000160333493666827	8.01667468334135e-05	0.000240500240500241	0	0	0	0	0	0	0.000481000481000481	0	0	0.000481000481000481	0	0	0	8.01667468334135e-05	0.000240500240500241	0.000481000481000481	0	0.000320666987333654	8.01667468334135e-05	0	0	8.01667468334135e-05	0	0.000962000962000962
OTU_138	8.01667468334135e-05	0.000160333493666827	0	0	0	0	0	0	0	0	0	0.000160333493666827	0.000320666987333654	0	0	0	0	0	0	0.000400833734167067	0	0	0.000160333493666827	0	0.000240500240500241	8.01667468334135e-05	0	0	0	0	0	0.000320666987333654	0	0	8.01667468334135e-05	0	0	0	0	0.000801667468334135	0.000962000962000962	0	0.000240500240500241	0.000160333493666827	0	0.000240500240500241	0.000160333493666827	0	0.00104216770883438
OTU_139	8.01667468334135e-05	0	0	0	0	0.000160333493666827	8.01667468334135e-05	0	0	0	0.000160333493666827	0	0	0	0	8.01667468334135e-05	8.01667468334135e-05	0	0	0	0.000160333493666827	0	0	0	0	0.000160333493666827	0	8.01667468334135e-05	0	0	0	0	8.01667468334135e-05	0	0	0	0	0	0.000561167227833895	0	0	8.01667468334135e-05	0.000561167227833895	0	0.000320666987333654	0	8.01667468334135e-05	0.000320666987333654	0
OTU_140	0.000400833734167067	0.000240500240500241	0	0	0	0	0	0	0	0	0	0.000320666987333654	0.000481000481000481	0.000160333493666827	0	0	0	0	0	0.000641333974667308	0	0	0.000400833734167067	0	0.000160333493666827	8.01667468334135e-05	0	0	0	0	0	0.000641333974667308	0	0	0.000320666987333654	0	0	0	0.000160333493666827	0.000721500721500722	0.000400833734167067	0	0.000240500240500241	0	0	0	0.000400833734167067	0	0.000962000962000962
OTU_141	0.000240500240500241	0.000160333493666827	0	0	0	0	0	0	0	0	0	0.000160333493666827	0.000160333493666827	0.000160333493666827	0	0	0	0	0	0.000240500240500241	0	0	0.000160333493666827	0.000320666987333654	0.000240500240500241	0	0	0	0	0	0	0.000561167227833895	0	0	0.000240500240500241	0	0	8.01667468334135e-05	0.000240500240500241	0.000160333493666827	0.000481000481000481	0	0	0.000160333493666827	0	0.000160333493666827	8.01667468334135e-05	0	0.000641333974667308
OTU_142	0	0	0	0	8.01667468334135e-05	0	0.000801667468334135	0	8.01667468334135e-05	8.01667468334135e-05	8.01667468334135e-05	0	0.000160333493666827	0	8.01667468334135e-05	0	0	8.01667468334135e-05	0.000240500240500241	0	0	0	0	0	0	0	0	8.01667468334135e-05	0.000561167227833895	8.01667468334135e-05	0.000481000481000481	0	0	0	0	0.000320666987333654	0	0	0	0	0	0	8.01667468334135e-05	0.000481000481000481	0	0	8.01667468334135e-05	0	0
OTU_143	0.00464967131633798	0.00112233445566779	0.000881834215167548	0.000801667468334135	0.00256533589866923	0.000561167227833895	0.0122655122655123	0.0012025012025012	0.000641333974667308	0.00929934263267597	0.00304633637966971	0.0012025012025012	0.00216450216450216	0.000481000481000481	0.000962000962000962	0.00168350168350168	0.00320666987333654	0.000962000962000962	0.00697450697450697	0.000641333974667308	0.000962000962000962	0.00320666987333654	0.00232483565816899	0.00240500240500241	0.00184383517716851	0.000721500721500722	0.00112233445566779	0.00200416867083534	0.00248516915183582	0.000721500721500722	0.0076960076960077	0.000881834215167548	0.000881834215167548	0.0041686708353375	0.00368767035433702	0.00136283469616803	0.00192400192400192	0.00208433541766875	0.00312650312650313	0.000160333493666827	0.000641333974667308	0.00272566939233606	0.00144300144300144	0.00288600288600289	0.00160333493666827	0.00248516915183582	0.00240500240500241	0.00128266794933462	0.000481000481000481
OTU_144	0.000240500240500241	8.01667468334135e-05	0	0	0	0	0	0	0	0	0	0	0.000240500240500241	0	0	0	0	0	0	0.000320666987333654	0	0	0.000160333493666827	0.000160333493666827	0.000160333493666827	0	0	0	0	0	0	0.000561167227833895	0	0	0.000160333493666827	0	0	0	0.000240500240500241	0.000481000481000481	0.000721500721500722	0	8.01667468334135e-05	0	0	0	0.000160333493666827	0	0.000320666987333654
OTU_145	0	8.01667468334135e-05	0	0.000160333493666827	0.000400833734167067	8.01667468334135e-05	8.01667468334135e-05	0	0	0	0.000481000481000481	8.01667468334135e-05	0	0	0	0.000160333493666827	0.000641333974667308	0	0	0	0	0	0.000801667468334135	0.000240500240500241	0	0.000160333493666827	0	8.01667468334135e-05	0	0	0	0.000240500240500241	0	0	0.000561167227833895	8.01667468334135e-05	0	8.01667468334135e-05	0.000240500240500241	0	0	0.000240500240500241	8.01667468334135e-05	8.01667468334135e-05	0	0.000481000481000481	0.000160333493666827	0	0
OTU_146	0	0	0	0.000240500240500241	8.01667468334135e-05	0.000400833734167067	0.000400833734167067	8.01667468334135e-05	0	0	0	0	0	0	0	0.000721500721500722	8.01667468334135e-05	0	0	0	0	0	0	0	0	0	0	0.00104216770883438	8.01667468334135e-05	0	0	0	0	8.01667468334135e-05	0	0	0	0	0	0	0	0	0	0	0	0	0	0	0
OTU_147	0.000481000481000481	0	0	8.01667468334135e-05	0	0	8.01667468334135e-05	0	0	0	0	8.01667468334135e-05	0.000240500240500241	8.01667468334135e-05	0	0.000160333493666827	0	0	0	0.000400833734167067	0	0	0.000320666987333654	8.01667468334135e-05	8.01667468334135e-05	0.000320666987333654	0	8.01667468334135e-05	8.01667468334135e-05	0	0	0.000400833734167067	8.01667468334135e-05	0	0.000160333493666827	0	8.01667468334135e-05	8.01667468334135e-05	0.000320666987333654	0.000561167227833895	0.000400833734167067	0.000240500240500241	0.000400833734167067	0.000160333493666827	0	0	8.01667468334135e-05	0	0.000400833734167067
OTU_148	0.000721500721500722	8.01667468334135e-05	0	0	0	0	0	0	0	0	0	8.01667468334135e-05	0.000721500721500722	0.000320666987333654	0	0	0	0	0	0.000160333493666827	0	0	0.000481000481000481	0.000320666987333654	0.000721500721500722	0.000160333493666827	0	0	0	0	0	0.000561167227833895	0	0	0.000240500240500241	0	0	8.01667468334135e-05	0.000561167227833895	0.000160333493666827	0.000881834215167548	0	0.000320666987333654	0	0	0	0.000481000481000481	0	0.000561167227833895
OTU_149	8.01667468334135e-05	0	0.000962000962000962	8.01667468334135e-05	0	0	0	0.000240500240500241	0.000160333493666827	0	8.01667468334135e-05	0	0	0.000160333493666827	8.01667468334135e-05	0.000240500240500241	0	0	0	0	0	8.01667468334135e-05	0	0	0	0	0	0	0	0	0	0.000240500240500241	0	0.000240500240500241	0	0.000240500240500241	0	0	0	0	0	8.01667468334135e-05	0	0	0	8.01667468334135e-05	0	0	0
OTU_150	8.01667468334135e-05	0.000160333493666827	0	0.000160333493666827	0	0	8.01667468334135e-05	0.000481000481000481	0	0	0	0	0	0	0	0.000160333493666827	0	0	8.01667468334135e-05	0.000641333974667308	0	0.000160333493666827	0	0	0.000160333493666827	0	0	0	8.01667468334135e-05	0	0	0.000240500240500241	0	0.000160333493666827	0	8.01667468334135e-05	0	8.01667468334135e-05	0	0.000481000481000481	0	0.000160333493666827	0	0.000160333493666827	0	0	0	0	0.000320666987333654
OTU_151	0.000400833734167067	8.01667468334135e-05	0	0	0	0	0	0	0	0	0	0.000160333493666827	0.000320666987333654	8.01667468334135e-05	0	0	0	0	0	0.000240500240500241	0	0	0.000240500240500241	0	0.000160333493666827	0.000160333493666827	0	0	0	0	0	0.000240500240500241	0	0	0.000481000481000481	0	0	0	0.000160333493666827	0.000561167227833895	0	0	0.000160333493666827	8.01667468334135e-05	0	8.01667468334135e-05	0.000160333493666827	0	0.000641333974667308
OTU_152	0.000881834215167548	0.000481000481000481	0	0	0	0	0	0	0	0	0	0.000962000962000962	0.00112233445566779	0.000240500240500241	0	0	0	0	0	0.000881834215167548	0	0	0.000721500721500722	0.000481000481000481	0.00144300144300144	0.000320666987333654	0	0	0	0	0	0.000801667468334135	0	0	0.000641333974667308	0	0	0.000801667468334135	0.000320666987333654	0.00128266794933462	0.00112233445566779	0	0.000561167227833895	0.000881834215167548	0	0.000641333974667308	0.000400833734167067	0	0.00152316818983486
OTU_153	0.000240500240500241	8.01667468334135e-05	0	0	0	0	0	0	0	0	0	0.000320666987333654	0.000240500240500241	0	0	0	0	0	0	8.01667468334135e-05	0	0	0.000160333493666827	0.000240500240500241	0.000160333493666827	8.01667468334135e-05	0	0	0	0	0	0.000240500240500241	0	0	0.000160333493666827	0	0	8.01667468334135e-05	0.000160333493666827	0.000160333493666827	8.01667468334135e-05	0	8.01667468334135e-05	0.000320666987333654	0	0	0.000160333493666827	0	0.000240500240500241
OTU_154	0	0.000160333493666827	8.01667468334135e-05	0	0	0	0	0	8.01667468334135e-05	0	0	0	0	0.000160333493666827	8.01667468334135e-05	0	0	0	0	0	0	8.01667468334135e-05	0	0	0	0.000160333493666827	0	0	0	0	0	0	0	0	0.000160333493666827	0	0	0	0	0	0	0	0.000881834215167548	0	0	0	0.000881834215167548	0	0
OTU_155	0.000641333974667308	0.000721500721500722	0.00128266794933462	0.000320666987333654	0.00432900432900433	0.000721500721500722	0.017636684303351	0.000641333974667308	0.000240500240500241	0.00200416867083534	0.000400833734167067	0.000481000481000481	0.00152316818983486	0.000801667468334135	0.00224466891133558	0.000400833734167067	0.00721500721500722	0.00104216770883438	0.00224466891133558	0.000240500240500241	0.000160333493666827	0.000561167227833895	0.000561167227833895	0.000721500721500722	0.00104216770883438	0.000641333974667308	0.0012025012025012	0.00152316818983486	0.00240500240500241	0.000801667468334135	0.00553150553150553	0.000481000481000481	0.000240500240500241	0.00192400192400192	0.000561167227833895	0.000641333974667308	0.0012025012025012	0.000962000962000962	0.000160333493666827	0.000721500721500722	0.000962000962000962	8.01667468334135e-05	0.000160333493666827	0	0.000962000962000962	0.000721500721500722	0.000160333493666827	0.000481000481000481	0.000320666987333654
OTU_156	0.000160333493666827	0.000240500240500241	0	0	0	0	0	0	0	0	0	0	0.000400833734167067	8.01667468334135e-05	0	0	0	0	0	0.000240500240500241	0	0	0.000320666987333654	0	0	0	0	0	0	0	0	0.000320666987333654	0	0	0.000160333493666827	0	0	8.01667468334135e-05	0.000400833734167067	0.000400833734167067	0.000561167227833895	0	0.000240500240500241	0	0	0	0.000160333493666827	0	0.000481000481000481
OTU_157	0.000320666987333654	0.000320666987333654	0	0	0	0	0	8.01667468334135e-05	0	8.01667468334135e-05	0	0.000160333493666827	0.000320666987333654	8.01667468334135e-05	0	0	0	0	0	0.000320666987333654	0	0	8.01667468334135e-05	0.000160333493666827	0.000320666987333654	8.01667468334135e-05	0	0	0	0	0	0.000561167227833895	0	0	0.000160333493666827	8.01667468334135e-05	0	0.000160333493666827	0.000240500240500241	0.000160333493666827	0.000561167227833895	0	0.000320666987333654	0.000160333493666827	0	0.000160333493666827	8.01667468334135e-05	0	0.000160333493666827
OTU_158	0	0	0	0.000481000481000481	0.000160333493666827	0	0	8.01667468334135e-05	0	0	0	0	0	0	0	0.000641333974667308	0	0	0	0	0	0.000160333493666827	0	0	0	0	0	0.000481000481000481	0	0	0	0	0	0.000240500240500241	0	0	0	0	0	0	0	0.000160333493666827	0	0	0	0	0	0	0
OTU_159	0.000160333493666827	8.01667468334135e-05	0	0	0	0	0	8.01667468334135e-05	8.01667468334135e-05	0.000320666987333654	0	0	0	8.01667468334135e-05	0.000160333493666827	0	0	0	0	8.01667468334135e-05	8.01667468334135e-05	8.01667468334135e-05	0	0.000240500240500241	0.000160333493666827	0.000160333493666827	0	0.000160333493666827	0	8.01667468334135e-05	0	0	0	0.000240500240500241	0	0.000160333493666827	0	0	0	8.01667468334135e-05	0	0	0	0	0	0.000160333493666827	0	0	0
OTU_160	0	0	0	0	0	0	0	0	0	0	0.000160333493666827	0	0	0	0	0	0	0	0	0	0	0	0.000320666987333654	0	0	0	0	0	0	0	0	0	0	0	0	0	0	0	0.000881834215167548	0	0	0	0.000400833734167067	0.000320666987333654	0	0	0.000160333493666827	0	0
OTU_161	0.000240500240500241	8.01667468334135e-05	0	0	0	0	0	0	0	0	0	0	0.000160333493666827	0.000160333493666827	0	0	0	0	0	0.000400833734167067	0	0	0.000160333493666827	0	0.000160333493666827	0.000320666987333654	0	0	0	0	0	0.000561167227833895	0	0	0.000240500240500241	0	0	0	0	0.000400833734167067	0.000160333493666827	0	0.000320666987333654	0	0	0	0.000320666987333654	0	0.000320666987333654
OTU_162	0	0	0	8.01667468334135e-05	0.000240500240500241	8.01667468334135e-05	0.000160333493666827	0	0	0	8.01667468334135e-05	0	0	0	0	0.000240500240500241	8.01667468334135e-05	0	0.000160333493666827	0	8.01667468334135e-05	0	0	0	0	0	0.000240500240500241	0.000160333493666827	8.01667468334135e-05	0	0.000240500240500241	0	0	8.01667468334135e-05	0	0.000160333493666827	0	0	0	0	0	0.000160333493666827	0	0	0	0	0	8.01667468334135e-05	0
OTU_163	0	0	8.01667468334135e-05	0	0	0	0	0	0	0.00192400192400192	0	0	0	0.000160333493666827	0	8.01667468334135e-05	8.01667468334135e-05	0	0	0	0	0.000160333493666827	0.000160333493666827	0	8.01667468334135e-05	0	0	0	0	0	0	0.000240500240500241	0	8.01667468334135e-05	8.01667468334135e-05	0	0	0	0.000160333493666827	8.01667468334135e-05	0	0	8.01667468334135e-05	0	0	0	0.000240500240500241	0	0
OTU_164	8.01667468334135e-05	8.01667468334135e-05	0	0	0	0	0	0	0	0	0	0.000160333493666827	0.000320666987333654	8.01667468334135e-05	0	0	0	0	0	0.000400833734167067	0	0	0	0.000561167227833895	0.000320666987333654	8.01667468334135e-05	0	0	0	0	0	0.000160333493666827	0	0	8.01667468334135e-05	0	0	8.01667468334135e-05	0.000160333493666827	0.000481000481000481	0.000240500240500241	0	0	0.000400833734167067	0	0.000160333493666827	0.000160333493666827	0	0.000320666987333654
OTU_165	0	0	0	0	0	0	0	0	0	0	0	0	0	0	0	8.01667468334135e-05	0	0	0	0	0	0	0.000320666987333654	0	0	0	0	0	0	0	0	0	0	0	0.000160333493666827	0	0	0	0.000561167227833895	0	0	0	0.000240500240500241	8.01667468334135e-05	0	0	0.000240500240500241	0	0
OTU_166	0.000160333493666827	8.01667468334135e-05	0	0	0	0	8.01667468334135e-05	0	0	0	0	0.000240500240500241	0.000320666987333654	0.000160333493666827	0	0	0	0	0	8.01667468334135e-05	0	0	0.000160333493666827	0.000320666987333654	0.000240500240500241	0	0	0	0	0	0	0.000240500240500241	0	0	0.000160333493666827	0	0	0.000160333493666827	8.01667468334135e-05	8.01667468334135e-05	0.000400833734167067	0	0	0.000160333493666827	0	0.000240500240500241	0.000160333493666827	0	0
OTU_167	0.000400833734167067	8.01667468334135e-05	0	0	0	0	0	0	0	0	0	0.000320666987333654	0.000561167227833895	8.01667468334135e-05	0	0	0	0	0	0.000240500240500241	0	0	0.000320666987333654	0.000721500721500722	0.000561167227833895	8.01667468334135e-05	0	0	0	0	0	0.000561167227833895	0	0	8.01667468334135e-05	0	0	0.000481000481000481	8.01667468334135e-05	0.000481000481000481	0.000160333493666827	0	0.000240500240500241	0.000320666987333654	0	0.000240500240500241	0.000160333493666827	0	0.000641333974667308
OTU_168	0.000240500240500241	0	0	0	0	0	0	0	0	0	0	0.000160333493666827	0.000240500240500241	0	0	0	0	0	0	8.01667468334135e-05	0	0	0	0.000481000481000481	0.000160333493666827	0.000240500240500241	0	0	0	0	0	0.000160333493666827	0	0	0	0	0	8.01667468334135e-05	0.000240500240500241	0.000240500240500241	0.000320666987333654	0	0	0.000320666987333654	0	0.000160333493666827	0	0	8.01667468334135e-05
OTU_169	0.000481000481000481	0	0	0	0	0	0	0	0	0	0	0.000160333493666827	0.000160333493666827	0	0	0	0	0	0	0	0	0	8.01667468334135e-05	0.000481000481000481	0.000400833734167067	0	0	0	0	0	0	0	0	0	8.01667468334135e-05	0	0	0.000160333493666827	0	0	0	0	0	0.000240500240500241	0	0	0	0	0
OTU_170	0	0	0	0	0	0	0	0	0	0	0	0.00136283469616803	0	0	0	0	0	0	0	0	0	0	8.01667468334135e-05	0.000160333493666827	0	0	0	0	0	0	0	0	0	0	0	8.01667468334135e-05	0	0	0	0	0	0	0	0	8.01667468334135e-05	0.000240500240500241	0	0	0
OTU_171	0	0	0	0	0	0	0.000160333493666827	0	0	0	0	0	8.01667468334135e-05	0	0	0	0	0	0	8.01667468334135e-05	0	0	0	0	0	0	0	0	0	0	0	8.01667468334135e-05	0	0	0	0	0	0	0	0	8.01667468334135e-05	8.01667468334135e-05	0	0	0	0	0	0	0.000160333493666827
OTU_172	0	0	0	0	0	0	0	0	0	0	0	0	0.000400833734167067	8.01667468334135e-05	0	0	0	0	0	8.01667468334135e-05	0	0	0.000160333493666827	8.01667468334135e-05	8.01667468334135e-05	0	0	0	0	0	0	8.01667468334135e-05	0	0	0	0	0	0.000240500240500241	0.000160333493666827	8.01667468334135e-05	0.000160333493666827	0	0	0	0	0	0	0	0
OTU_173	0.000240500240500241	8.01667468334135e-05	0	0	0	0	0	0	0	0	0	8.01667468334135e-05	0.000160333493666827	0	0	0	0	0	0	0.000160333493666827	0	0	0.000160333493666827	8.01667468334135e-05	0.000160333493666827	0	0	0	0	0	0	8.01667468334135e-05	0	0	0.000160333493666827	0	0	0	8.01667468334135e-05	0	0.000320666987333654	0	0	0.000320666987333654	0	0	8.01667468334135e-05	0	0
OTU_174	0	0.000160333493666827	8.01667468334135e-05	0.000641333974667308	0.000641333974667308	0	0.000240500240500241	0.000721500721500722	0.000240500240500241	0.000160333493666827	0.000160333493666827	0.000240500240500241	8.01667468334135e-05	0.000561167227833895	0.000160333493666827	0.000400833734167067	8.01667468334135e-05	0.000561167227833895	0.000721500721500722	0.000481000481000481	0.000160333493666827	0.000721500721500722	0.000561167227833895	0.000320666987333654	0	0	0.000240500240500241	0.000160333493666827	0.000320666987333654	0.000160333493666827	8.01667468334135e-05	0.00104216770883438	0.00128266794933462	0.000881834215167548	0.000160333493666827	0.000160333493666827	0.000160333493666827	0.000240500240500241	0.000320666987333654	0	0	0.000400833734167067	0.000240500240500241	0.000400833734167067	0.000240500240500241	0.000641333974667308	8.01667468334135e-05	0	0.000160333493666827
OTU_175	0	0.000240500240500241	8.01667468334135e-05	0	0	0	0	0	0	0	0	0.000160333493666827	0	0	0	0	0	0	0	0	0	0	0	0.000160333493666827	0	0	0	0	0	0	0	0	0	0	0.000561167227833895	8.01667468334135e-05	0	0	8.01667468334135e-05	0	0	0	0	0.000160333493666827	0	0.000400833734167067	0.000240500240500241	0	0
OTU_176	0.00400833734167068	0.00617283950617284	0.00224466891133558	0.00160333493666827	0.00481000481000481	0.000400833734167067	0.0490620490620491	0.000320666987333654	0.000721500721500722	0.000160333493666827	0.00368767035433702	0.000320666987333654	0.0108225108225108	0.00609267275933943	0.00400833734167068	0.0012025012025012	0.00384800384800385	0.00529100529100529	0.124739458072791	0	0.000561167227833895	8.01667468334135e-05	0.000641333974667308	0.00448933782267116	0.000481000481000481	0.00248516915183582	0.00104216770883438	0.00400833734167068	8.01667468334135e-05	0.0041686708353375	0.0799262465929133	0	0.000641333974667308	0.000641333974667308	0.000881834215167548	0.00208433541766875	0.00633317299983967	0.0012025012025012	0.00665383998717332	0	0	0.00288600288600289	0.00801667468334135	0.0400833734167068	0.0012025012025012	0.00112233445566779	0.00649350649350649	0.00440917107583774	0.000160333493666827
OTU_177	0	8.01667468334135e-05	0	0	0	0	0	0	0	0	0	0.000160333493666827	0.000240500240500241	0	0	0	0	0	0	0	0	0	0.000160333493666827	0.000160333493666827	0.000160333493666827	8.01667468334135e-05	0	0	0	0	0	0	0	0	8.01667468334135e-05	0	0	0	0	0.000160333493666827	0	0	8.01667468334135e-05	0.000240500240500241	0	0	8.01667468334135e-05	0	0.000320666987333654
OTU_178	0.000160333493666827	0	0	0	0	0	0	0	0	0	0	8.01667468334135e-05	8.01667468334135e-05	0	0	0	0	0	0	0	0	0	0.000160333493666827	0	0.000160333493666827	8.01667468334135e-05	0	0	0	0	0	0.000160333493666827	0	0	0.000160333493666827	0	0	0.000160333493666827	0.000160333493666827	0.000160333493666827	0.000240500240500241	0	0	0	0	8.01667468334135e-05	0.000160333493666827	0	0.000160333493666827
OTU_179	0.000160333493666827	0	0	0	0	0	0	0	0	0	0	0	0	0.000160333493666827	0	0	0	0	0	8.01667468334135e-05	0	0	0	0	0.000160333493666827	8.01667468334135e-05	0	0	0	0	0	0.000481000481000481	0	0	8.01667468334135e-05	0	0	0	8.01667468334135e-05	8.01667468334135e-05	0.000561167227833895	0	0.000160333493666827	8.01667468334135e-05	0	8.01667468334135e-05	0.000160333493666827	0	0.000400833734167067
OTU_180	0	0	0	0	0	0	0	0	0	0	0	0.00128266794933462	0	0	0	0	0	0	0	0	0	0	0	0	0	0	0	0	0	0	0	0	0	8.01667468334135e-05	0	0	0	0	0	0	0	0	0	0	8.01667468334135e-05	8.01667468334135e-05	0	0	0
OTU_181	0	0	0	0	0	0	0	0	0	0	0	0.00112233445566779	0	0	0	0	0	0	0	0	0	0	0	0	0	0	0	0	0	0	0	0	0	0	0	8.01667468334135e-05	0	0	0	0	0	0	0	0	8.01667468334135e-05	8.01667468334135e-05	0	0	0
OTU_182	0.000561167227833895	0	0	0	0	0	0	0	0	0	0	0.000481000481000481	0.000240500240500241	0	0	0	0	0	0	0	0	0	0	0.000481000481000481	0.000320666987333654	0	0	0	0	0	0	0	0	0	0	0	0	0.000240500240500241	0	0	0	0	0	0.000481000481000481	0	0.000320666987333654	0	0	0
OTU_183	0	0	0	0	0	0	0	0	0	0	0	0	8.01667468334135e-05	8.01667468334135e-05	0	0	0	0	0	0.000240500240500241	0	0	0	0	8.01667468334135e-05	0	0	0	0	0	0	0.000160333493666827	0	0	8.01667468334135e-05	0	0	0	0.000160333493666827	0.000320666987333654	0.000481000481000481	0	0	0	0	0	8.01667468334135e-05	0	8.01667468334135e-05
OTU_184	0.000160333493666827	0	0	0	0	0	0	0	0	0	0	0.000240500240500241	0.000320666987333654	8.01667468334135e-05	0	0	0	0	0	0.000160333493666827	0	0	8.01667468334135e-05	0.000240500240500241	0.000320666987333654	0	0	0	0	0	0	0.000240500240500241	0	0	0.000240500240500241	0	0	0.000160333493666827	8.01667468334135e-05	0.000160333493666827	0.000240500240500241	0	0	0.000481000481000481	0	0	0.000160333493666827	0	0.000240500240500241
OTU_185	0.000481000481000481	0.000160333493666827	0	0	0	0	0	0	0	0	0	8.01667468334135e-05	0.000160333493666827	8.01667468334135e-05	0	0	0	0	0	8.01667468334135e-05	0	0	0.000240500240500241	0	0.000160333493666827	0.000160333493666827	0	0	0	0	8.01667468334135e-05	0	0	0	8.01667468334135e-05	0	0	0	8.01667468334135e-05	8.01667468334135e-05	0.000240500240500241	0	8.01667468334135e-05	0	0	0	0.000160333493666827	0	0
OTU_186	0	0	0	0	0	8.01667468334135e-05	0	0	0.000320666987333654	0	0	0	0	0	0	0	0	0	0	0	0	0	0	0	0	0	0	0	0	0	0	8.01667468334135e-05	0	0	0	0	0	0	0	0	0.00344717011383678	8.01667468334135e-05	0	0	0	0	0	0	0.000160333493666827
OTU_187	0.000160333493666827	8.01667468334135e-05	0	0	0	0	0	0	0	0	0	0.000400833734167067	0.000240500240500241	0	0	0	0	0	0	0.000160333493666827	0	0	8.01667468334135e-05	0.000240500240500241	0.000240500240500241	0	0	0	0	0	0	0.000320666987333654	0	0	0	0	0	8.01667468334135e-05	0	0.000160333493666827	0.000160333493666827	0	0	0.000160333493666827	0	0.000160333493666827	0	0	0.000240500240500241
OTU_188	0.000240500240500241	0	0	0	0	0	0	0	0	0	0	8.01667468334135e-05	0.000160333493666827	0	0	0	0	0	0	0	0	0	8.01667468334135e-05	0	0.000240500240500241	8.01667468334135e-05	0	0	0	0	0	0	0	0	0.000160333493666827	0	0	0	0.000160333493666827	8.01667468334135e-05	0	0	0	8.01667468334135e-05	0	0	8.01667468334135e-05	0	8.01667468334135e-05
OTU_189	0.000160333493666827	0	0	0	0	0	0	0	0	0	0	0.000240500240500241	0	8.01667468334135e-05	0	0	0	0	0	0	0	0	0.000240500240500241	0.000160333493666827	0.000160333493666827	0.000240500240500241	0	0	0	0	0	0.000160333493666827	0	0	0.000160333493666827	0	0	0	0	0.000320666987333654	0.000561167227833895	0	0	0.000240500240500241	0	0	8.01667468334135e-05	0	0.000320666987333654
OTU_190	0.00128266794933462	0.000561167227833895	0.000801667468334135	0.00232483565816899	0.00224466891133558	0.000641333974667308	8.01667468334135e-05	0.0124258457591791	0.00280583613916947	0.00104216770883438	0.00112233445566779	0.00112233445566779	0.00248516915183582	0.000400833734167067	0.00152316818983486	0.00368767035433702	0.000881834215167548	0.0017636684303351	8.01667468334135e-05	0.0059323392656726	0.00336700336700337	0.00112233445566779	0.0047298380631714	0.00448933782267116	0.00400833734167068	0.000561167227833895	0.00104216770883438	0.000881834215167548	0.00440917107583774	0.000481000481000481	0.000160333493666827	0.00585217251883919	0.00817700817700818	0.00288600288600289	0.00168350168350168	0.00384800384800385	0.00200416867083534	0.0107423440756774	0.00448933782267116	0.00280583613916947	0.000561167227833895	0.000481000481000481	0.0029661696328363	0.00104216770883438	0.0012025012025012	0.00681417348084015	0.0029661696328363	0.000160333493666827	0.00641333974667308
OTU_191	0	0	0	8.01667468334135e-05	0	8.01667468334135e-05	0.000160333493666827	0	0	0	0	0	0	0	0	0	0	8.01667468334135e-05	0	0	0	8.01667468334135e-05	0	0	0	0	0	0	0	8.01667468334135e-05	0	0	0	0	0	0	0	0	0	0	0	0	0	0	0	0	0	0.000721500721500722	0
OTU_192	0.000160333493666827	0	0	0	0	0	0	0	0	0	0	8.01667468334135e-05	0.000160333493666827	0	0	0	0	0	0	8.01667468334135e-05	0	0	8.01667468334135e-05	0	0	0	0	0	0	0	0	0.000160333493666827	0	0	0	0	0	8.01667468334135e-05	0	0.000320666987333654	0.000561167227833895	0	0	8.01667468334135e-05	0	8.01667468334135e-05	0	0	0.000160333493666827
OTU_193	0	0	0	0	0.000160333493666827	8.01667468334135e-05	0	0	8.01667468334135e-05	0.000160333493666827	0	0	0	0	0	0	8.01667468334135e-05	0	0	0	0	0	0	0	0	0	0	8.01667468334135e-05	0	8.01667468334135e-05	0	0	8.01667468334135e-05	0	0	0	8.01667468334135e-05	0	0.000160333493666827	0	0	0	0	0	0	0	0	0	0
OTU_194	0.000240500240500241	0.000240500240500241	0	0	0	0	0	0	0	0	0	8.01667468334135e-05	8.01667468334135e-05	0	0	0	0	0	0	0	0	0	0.000240500240500241	8.01667468334135e-05	8.01667468334135e-05	8.01667468334135e-05	0	0	0	0	0	0.000240500240500241	0	0	8.01667468334135e-05	0	0	0	0.000240500240500241	0.000160333493666827	0.000240500240500241	0	0.000160333493666827	0.000160333493666827	0	8.01667468334135e-05	0.000160333493666827	0	0
OTU_195	0	0	0	0	0	0	0	0.000160333493666827	8.01667468334135e-05	0	0	0	0	0	0	0	0	0	0	0	0	8.01667468334135e-05	0	0	0	0	0	0	0	0	0	0	0	0	0	0	0	0	0	0	0	8.01667468334135e-05	0	0	0	0	0	0	0
OTU_196	0.00160333493666827	8.01667468334135e-05	0.00112233445566779	0.000400833734167067	0.000160333493666827	8.01667468334135e-05	8.01667468334135e-05	0.00264550264550265	0.0017636684303351	0.000160333493666827	0.000721500721500722	0.000240500240500241	0.00256533589866923	0.000320666987333654	0.000881834215167548	0.000400833734167067	8.01667468334135e-05	0.00609267275933943	0.000400833734167067	0.000160333493666827	0.000400833734167067	0.00240500240500241	8.01667468334135e-05	0.000721500721500722	0.00144300144300144	8.01667468334135e-05	0.000721500721500722	0	0.000561167227833895	0.000320666987333654	0	0.000721500721500722	0.000240500240500241	0.00160333493666827	0.000160333493666827	0.000801667468334135	0.000400833734167067	0.000801667468334135	8.01667468334135e-05	0.00288600288600289	0.000240500240500241	0.000641333974667308	0	0.000561167227833895	0.000320666987333654	0.00168350168350168	8.01667468334135e-05	0.000160333493666827	0.00128266794933462
OTU_197	0	0	0	8.01667468334135e-05	0	0	8.01667468334135e-05	0	0	0	0	0	0	0	0	0	0	0	0	0	0	0	0	8.01667468334135e-05	0	0	0	0.000320666987333654	8.01667468334135e-05	0	0	0	0	0	0	0	8.01667468334135e-05	0	0	0	0	0	8.01667468334135e-05	0	0	0	0	0	0
OTU_198	0.000160333493666827	8.01667468334135e-05	0	0	0	0	0	0	0	0	0	0.000240500240500241	8.01667468334135e-05	0	0	0	0	0	0	0	0	0	0.000240500240500241	0	0	0	0	0	0	0	0	0.000160333493666827	0	0	0.000160333493666827	0	0	0	0	8.01667468334135e-05	0.000240500240500241	0	0	0	0	0	0	0	0.000240500240500241
OTU_199	0.00553150553150553	0.00152316818983486	0	0	0	8.01667468334135e-05	0.000160333493666827	0	0	0.000160333493666827	0	0.000320666987333654	0.00432900432900433	0.0017636684303351	0	0	0	0	0	0.00208433541766875	0	0.000160333493666827	0.00280583613916947	0.000641333974667308	0.00456950456950457	0.00208433541766875	0	0	0	0	0	0.00152316818983486	0	0	0.00312650312650313	0	0	0.000240500240500241	0.00304633637966971	0.00312650312650313	0.0053711720378387	0	0.00256533589866923	0.000561167227833895	0	8.01667468334135e-05	0.00256533589866923	0	0.00336700336700337
OTU_200	0.000160333493666827	0	0	0	0	0	0	0	0	0	0	0	0	0	0	0	0	0	0	0.000160333493666827	0	0	0	0	0	0	0	0	0	0	0	0.000400833734167067	0	0	0	0	0	0	8.01667468334135e-05	0	0.000400833734167067	0	8.01667468334135e-05	0	0	0	0	0	0.000481000481000481
OTU_201	8.01667468334135e-05	0	0	0	0	0	0	0	0	0	0	0.000240500240500241	0.000160333493666827	0	0	0	0	0	0	0	0	0	8.01667468334135e-05	0.000240500240500241	8.01667468334135e-05	0	0	0	0	0	0	8.01667468334135e-05	0	0	0	0	0	0	0	0	0.000160333493666827	0	8.01667468334135e-05	0.000320666987333654	0	8.01667468334135e-05	0	0	0.000160333493666827
OTU_202	0.000240500240500241	0	0	8.01667468334135e-05	0	0	0	0.000160333493666827	0	0	0	0	8.01667468334135e-05	8.01667468334135e-05	0	0.000481000481000481	0	0	0	8.01667468334135e-05	8.01667468334135e-05	8.01667468334135e-05	8.01667468334135e-05	0.000160333493666827	0.000160333493666827	0	0	0.000160333493666827	0	0	0	0.000240500240500241	0	0	0.000240500240500241	0	0	0	0.000160333493666827	8.01667468334135e-05	0.000240500240500241	0.000160333493666827	8.01667468334135e-05	0.000160333493666827	0	8.01667468334135e-05	0	0	0.000320666987333654
OTU_203	0	0	0.000320666987333654	0.000641333974667308	0.000641333974667308	0.000160333493666827	0.000881834215167548	0.000561167227833895	0.000481000481000481	0.000240500240500241	0.000481000481000481	0.000240500240500241	0	0.000400833734167067	0.000320666987333654	0.000721500721500722	0.000160333493666827	0.00136283469616803	0.00152316818983486	0.000400833734167067	0.000721500721500722	0.000962000962000962	0.000561167227833895	0.00104216770883438	0	0.000160333493666827	0.000561167227833895	0.000400833734167067	0.000641333974667308	0.000160333493666827	0	0.000881834215167548	0.0017636684303351	0.00168350168350168	0.000240500240500241	0.000721500721500722	0.000400833734167067	0.000400833734167067	0.000801667468334135	0.000481000481000481	0	0.000561167227833895	0.000320666987333654	0.000320666987333654	0.000481000481000481	0.000400833734167067	0.000160333493666827	0	0.000320666987333654
OTU_204	0	0	0	0	0	0	0	0	0	0	0	0.000641333974667308	0	0	0	0	0	0	0	0	0	0	0	0	0	0	0	0	0	0	0	0	0	0	0.000160333493666827	0	8.01667468334135e-05	0	0	0	0	0	0	0	0	0	0	0	0
OTU_205	0	0	0	0	8.01667468334135e-05	0	8.01667468334135e-05	0	0	8.01667468334135e-05	0	0	0.000160333493666827	0	0	0	0	0	0	0	0	0	0	0.000160333493666827	0	0	0	0	0	0	8.01667468334135e-05	0	0	0	0	0	0	8.01667468334135e-05	8.01667468334135e-05	0	0	0	0	0	8.01667468334135e-05	8.01667468334135e-05	0	0	0
OTU_206	0.000400833734167067	0	0	0	0	0	0	0	0	0	0	0	0.000240500240500241	0.000240500240500241	0	0	0	0	0	8.01667468334135e-05	0	0	0	0	0.000160333493666827	8.01667468334135e-05	0	0	0	0	0	0.000240500240500241	0	0	0	0	0	0	8.01667468334135e-05	8.01667468334135e-05	8.01667468334135e-05	0	0.000240500240500241	8.01667468334135e-05	0	0	0	0	0
OTU_207	8.01667468334135e-05	0.000160333493666827	0	0	0	0	0	0	0	0	0	0	0.000240500240500241	0	0	0	0	0	0	0.000400833734167067	0	0	0.000160333493666827	0	0.000160333493666827	0	0	0	0	0	0	8.01667468334135e-05	0	0	0.000240500240500241	0	0	0	0	8.01667468334135e-05	0.000160333493666827	0	0	0.000160333493666827	0	0	8.01667468334135e-05	0	0
OTU_208	0.000160333493666827	0	0	0	0	0	0	0	0	0	0	8.01667468334135e-05	0.000320666987333654	8.01667468334135e-05	0	0	0	0	0	0	0	0	8.01667468334135e-05	8.01667468334135e-05	0.000320666987333654	8.01667468334135e-05	0	0	0	0	0	8.01667468334135e-05	0	0	0	0	8.01667468334135e-05	0	8.01667468334135e-05	0.000160333493666827	8.01667468334135e-05	0	0	0.000160333493666827	0	0	0	0	0
OTU_209	0	0	0	0.000481000481000481	0.000160333493666827	0	8.01667468334135e-05	0	0	0	0	0	0	0	0	0.000481000481000481	0	0	0	0	0	8.01667468334135e-05	0	0	0.000160333493666827	0	0	8.01667468334135e-05	0	0	0	0	0	8.01667468334135e-05	0	0	0	0	0	0	0	8.01667468334135e-05	0	0	0	0	0	0	0
OTU_210	0	0	0	0	0	0	8.01667468334135e-05	8.01667468334135e-05	0	8.01667468334135e-05	0	0	0	0	0	8.01667468334135e-05	0	0	0	0	0	0	0	0	0	0	0	0	0	0	0	0	8.01667468334135e-05	0	0	0	0	0	0	0	0	0	0	0	0	0	0	0	0
OTU_211	0.000320666987333654	8.01667468334135e-05	0	0	0	0	0	0	0	0	0	8.01667468334135e-05	0.000240500240500241	8.01667468334135e-05	0	0	0	0	0	8.01667468334135e-05	0	0	0.000160333493666827	0	8.01667468334135e-05	0.000240500240500241	0	0	0	0	0	0.000160333493666827	0	0	8.01667468334135e-05	0	0	0	0.000160333493666827	0.000160333493666827	0.000160333493666827	0	0	8.01667468334135e-05	0	0	0.000160333493666827	0	0.000160333493666827
OTU_212	0.000240500240500241	0.000160333493666827	0	0	0	0	0	0	0	0	0	8.01667468334135e-05	8.01667468334135e-05	0	0	0	0	0	0	0.000160333493666827	0	0	8.01667468334135e-05	0.000240500240500241	0.000320666987333654	0.000160333493666827	0	0	0	0	0	0.000160333493666827	0	0	0.000160333493666827	0	0	0	0	0	0	0	0	0	0	0	0	0	0.000240500240500241
OTU_213	0	0.000240500240500241	0.000400833734167067	0.00104216770883438	0.000481000481000481	0.000160333493666827	0.000320666987333654	0.000561167227833895	0.000320666987333654	0.000240500240500241	0.000160333493666827	0.000320666987333654	0	0.000881834215167548	0.000561167227833895	0.00152316818983486	0	0.000641333974667308	8.01667468334135e-05	0.000320666987333654	0.000160333493666827	0.000801667468334135	0.000801667468334135	0.00112233445566779	0.000160333493666827	0.000320666987333654	0.000400833734167067	0.000240500240500241	0.000641333974667308	0.000160333493666827	8.01667468334135e-05	0.000721500721500722	0.000641333974667308	0.0012025012025012	0.000160333493666827	0.000240500240500241	0.000320666987333654	0.000160333493666827	0.000641333974667308	0	0	0.000320666987333654	0.000320666987333654	0.000240500240500241	0.000481000481000481	0.000240500240500241	0.000320666987333654	8.01667468334135e-05	8.01667468334135e-05
OTU_214	0	0	0	0	0	0	0	0	0	0	0	0	0	0	0	0	0	0	0	0.000240500240500241	0	0	0	8.01667468334135e-05	0.000240500240500241	0	0	0	0	0	0	8.01667468334135e-05	0	0	0	0	0	0	8.01667468334135e-05	0.000240500240500241	0.000160333493666827	0	0	0	0	0	0	0	0.000240500240500241
OTU_215	0	8.01667468334135e-05	0	0	0	0	0	0	0	0	8.01667468334135e-05	0	0	0	0	0	0	0	0	0	0	0	0	0	0	0	0	0	0	0	0	0	0	0	0.000561167227833895	0	0	0	0.000160333493666827	0	0	0	0	0.000160333493666827	0	0	0.000481000481000481	0	0
OTU_216	0	0	0	0	8.01667468334135e-05	0	0	0	0	0	0	0	0	0	0	0	0	0	8.01667468334135e-05	0	0	0	0.000160333493666827	0	0	0	0	0	0	0	0	0	0	0	0	0	0	0	8.01667468334135e-05	0	0	0	0.000240500240500241	8.01667468334135e-05	0	0	0	0	0
OTU_217	0.000160333493666827	0	0	0	0	0	0	0	0	0	0	0.000160333493666827	0	8.01667468334135e-05	0	0	0	0	0	0	0	0	0	0	0	0	0	0	0	0	0	0	0	0	8.01667468334135e-05	0	0	0.000240500240500241	0	0	0.000160333493666827	0	0	0	0	8.01667468334135e-05	8.01667468334135e-05	0	8.01667468334135e-05
OTU_218	0	0.00128266794933462	0.000320666987333654	0.00192400192400192	0.00200416867083534	0.00104216770883438	0.000801667468334135	0.00216450216450216	0.00112233445566779	0.000561167227833895	0.000561167227833895	0.000561167227833895	0.000160333493666827	0.00232483565816899	0.00104216770883438	0.0029661696328363	0.00152316818983486	0.00184383517716851	0.00104216770883438	0.00216450216450216	0.00288600288600289	0.000240500240500241	0.000561167227833895	0.00136283469616803	0.000160333493666827	0.000962000962000962	0.000962000962000962	0.00128266794933462	0.00328683662016995	0.000561167227833895	0.000320666987333654	0.00336700336700337	0.00432900432900433	0.000481000481000481	0.000240500240500241	0.000160333493666827	0.00216450216450216	0.000400833734167067	0.0012025012025012	0.000481000481000481	0	0.00136283469616803	0.00128266794933462	0.000481000481000481	0.00232483565816899	0.000962000962000962	0.000320666987333654	0.000240500240500241	0.00136283469616803
OTU_219	0	0	0	0	0	0	0	0	0	0	0	0.000641333974667308	0	8.01667468334135e-05	0	0	0	0	0	0	0	0	8.01667468334135e-05	0	0	0	0	0	0	0	0	0	0	0	0	8.01667468334135e-05	0	0	0	0	0	0	0	0	0	0	0	0	0
OTU_220	0	0	0	0	0	0	0	0	0	0	0	0	0	0	0	0	0	0	0	0	0	0	8.01667468334135e-05	0	8.01667468334135e-05	0.000160333493666827	0	0	0	0	0	0.000320666987333654	0	0	8.01667468334135e-05	0	0	0	0	8.01667468334135e-05	0	0	0	0	0	0	0.000160333493666827	0	0.000240500240500241
OTU_221	0.00152316818983486	0.000320666987333654	0	8.01667468334135e-05	0.000160333493666827	0	0.00184383517716851	0	8.01667468334135e-05	0	0	0.000240500240500241	0.00128266794933462	0.000400833734167067	0	0.000240500240500241	0	0	0.000160333493666827	0.00160333493666827	0	8.01667468334135e-05	0.000400833734167067	0.00104216770883438	0.000881834215167548	0.000561167227833895	0	0.000160333493666827	0	8.01667468334135e-05	0.000160333493666827	0.00152316818983486	0	0	0.000641333974667308	0	0	0.000400833734167067	0.000561167227833895	0.00184383517716851	0.00200416867083534	0.000240500240500241	0.000641333974667308	0.0012025012025012	0	0.000400833734167067	0.000641333974667308	0	0.00192400192400192
OTU_222	0.000160333493666827	0	0	0	0	0	0	0	0	0	0	0	0.000160333493666827	8.01667468334135e-05	0	0	0	0	0	0	0	0	8.01667468334135e-05	0	8.01667468334135e-05	0	0	0	0	0	0	0.000160333493666827	0	0	0	0	0	0	0.000160333493666827	0	0	0	8.01667468334135e-05	0	0	8.01667468334135e-05	0	0	8.01667468334135e-05
OTU_223	8.01667468334135e-05	0	0	0	0	0	0	0	0	0	0	0	0.000160333493666827	0	0	0	0	0	0	0	0	0	0	0.000320666987333654	0.000160333493666827	0	0	0	0	0	0	0	0	0	0	0	0	0	0	0	0.000160333493666827	0	0	8.01667468334135e-05	0	0	8.01667468334135e-05	0	8.01667468334135e-05
OTU_224	0.000240500240500241	0.000160333493666827	0	0	0	0	0	0	0	0	0	0	0.000160333493666827	0	0	0	0	0	0	8.01667468334135e-05	0	0	0	0	8.01667468334135e-05	0	0	0	0	0	0	0	0	0	8.01667468334135e-05	0	0	0	0	0	0.000320666987333654	0	0	0	0	0	0	0	0
OTU_225	0.000962000962000962	0.000320666987333654	0	0	0	0	0	0	0	0	0	0.000240500240500241	0.00128266794933462	0.000481000481000481	0	0	0	0	0	0.00112233445566779	0	0	0.000320666987333654	0.000801667468334135	0.00104216770883438	0.000320666987333654	0	0	0	0	0	0.00168350168350168	0	0	0.000801667468334135	0	0	0.000160333493666827	0.000400833734167067	0.000881834215167548	0.00192400192400192	0	0.000320666987333654	0.000240500240500241	0	0.000160333493666827	0.000320666987333654	0	0.00168350168350168
OTU_226	0	0	0	0	0	0	0	0	0	0	0	0	0	0	0	0	0	0	0	0	0	0	0	0	8.01667468334135e-05	0	0	0	0	0	0	0	0	0	0	0	0	0	8.01667468334135e-05	0	8.01667468334135e-05	0	0	0.000160333493666827	0	0	0	0	0
OTU_227	8.01667468334135e-05	0	0	8.01667468334135e-05	0	0	0	0	0	8.01667468334135e-05	0	0	0	8.01667468334135e-05	0	0.000240500240500241	0	0	0	0	0	0	0	0	0.000160333493666827	0	0	0	8.01667468334135e-05	0	0	8.01667468334135e-05	0	0	0	0	0	8.01667468334135e-05	8.01667468334135e-05	8.01667468334135e-05	0	0	0	0.000240500240500241	0	0	0	0	8.01667468334135e-05
OTU_228	8.01667468334135e-05	0	0	0	0	0	0	0	0	0	0	0.000240500240500241	0	0	0	0	0	0	0	0	0	0	0	0.000160333493666827	0.000160333493666827	0	0	0	0	0	0	0	0	0	0	0	0	0	0	0	0	0	0	0.000160333493666827	0	0.000240500240500241	0	0	0
OTU_229	0.000160333493666827	0	0	0	0	0	0	0	0	0	0	0	8.01667468334135e-05	8.01667468334135e-05	0	0	0	0	0	8.01667468334135e-05	0	0	8.01667468334135e-05	0	0.000160333493666827	8.01667468334135e-05	0	0	0	0	0	0.000160333493666827	0	0	0.000160333493666827	0	0	0	0	0	0.000160333493666827	0	8.01667468334135e-05	0	0	0	0	0	8.01667468334135e-05
OTU_230	0	0	0	0	0	8.01667468334135e-05	0	0	0	0	8.01667468334135e-05	0	0	0	0	0	0	0	0	0	0	0	0	0	0	0	0	0	0	0	0	0	0	0	0.000160333493666827	0	0	0	0	0	0	0	8.01667468334135e-05	0	0	0	0.000400833734167067	0.000160333493666827	0
OTU_231	8.01667468334135e-05	0	0	0	0	0	0	0	0	0	0	0	0.000320666987333654	8.01667468334135e-05	0	0	0	0	0	0.000160333493666827	0	0	0	0	0.000160333493666827	8.01667468334135e-05	0	0	0	8.01667468334135e-05	0	0.000160333493666827	0	0	8.01667468334135e-05	0	0	0	0	0.000320666987333654	0.000240500240500241	0	8.01667468334135e-05	0	0	0	0.000240500240500241	0	8.01667468334135e-05
OTU_232	0	0	0.000160333493666827	0.000641333974667308	0.000481000481000481	8.01667468334135e-05	8.01667468334135e-05	0.000160333493666827	8.01667468334135e-05	8.01667468334135e-05	0.000240500240500241	0	8.01667468334135e-05	0.000240500240500241	0.000320666987333654	0.000641333974667308	0	0.000160333493666827	8.01667468334135e-05	0	0.000160333493666827	8.01667468334135e-05	0.000481000481000481	0.00112233445566779	0	0.000240500240500241	0.000160333493666827	0.000160333493666827	0.000160333493666827	0	0	0.000160333493666827	0.00248516915183582	0.000481000481000481	8.01667468334135e-05	0.000160333493666827	0.000481000481000481	8.01667468334135e-05	0.000320666987333654	0	0	0.000160333493666827	0.000481000481000481	0	0.00104216770883438	0	0.000240500240500241	0	0.000160333493666827
OTU_233	8.01667468334135e-05	0	0	0	0	0	0	0	0	0	0	0	8.01667468334135e-05	0	0	0	0	0	0	0	0	0	0	0.000240500240500241	0.000160333493666827	0	0	0	0	0	0	0	0	0	0	0	0	8.01667468334135e-05	0	0	0	0	0	0.000240500240500241	0	0	0	0	0
OTU_234	0.000160333493666827	0	0	0	0	0	0	8.01667468334135e-05	0.000160333493666827	0.000160333493666827	0	0	8.01667468334135e-05	0	0	0	0	0	0	0	0	0	0	0	0	0	0	0	0	0	0	0	0	0	0	8.01667468334135e-05	0	8.01667468334135e-05	0	0	0	0	0	0	0	8.01667468334135e-05	0	0	0
OTU_235	0	0	0	0	0	0	0	0	0	0	0	8.01667468334135e-05	8.01667468334135e-05	0	0	0	0	0	0	8.01667468334135e-05	0	0	8.01667468334135e-05	0	8.01667468334135e-05	0	0	0	0	0	0	0.000160333493666827	0	0	8.01667468334135e-05	8.01667468334135e-05	0	0	0	8.01667468334135e-05	0.000160333493666827	0	0	0	0	0	0	0	8.01667468334135e-05
OTU_236	0	0	0	0	0	0	0	0	0	0	0	0.000320666987333654	0	0	0	0	0	0	0	0	0	0	8.01667468334135e-05	0	0	0	0	0	0	0	0	0	0	0	0	0	0	0	0	0	0	0	0	0	0	0	0	0	0
OTU_237	0	0	0	8.01667468334135e-05	0	0	8.01667468334135e-05	0	0	0	0	0	0.000160333493666827	0	0	0	0	0	0	0	0	0	0	0	0	0	0	0	0	0	0	0	0	8.01667468334135e-05	0	8.01667468334135e-05	0	0	0	0	0	0.000400833734167067	0	0	0	0	0	0	0
OTU_238	8.01667468334135e-05	0	0	0	0	0	0	0	0	0	0	0	8.01667468334135e-05	0	0	0	0	0	0	0	0	0	0	8.01667468334135e-05	8.01667468334135e-05	0	0	0	0	0	0	8.01667468334135e-05	0	0	8.01667468334135e-05	0	0	0	0	0	0	0	0	8.01667468334135e-05	0	0	0	0	0
OTU_239	0	0	0	0	0	0	0	0	0	0	0	0.000240500240500241	0	0	0	0	0	0	0	0	0	0	0	0.000160333493666827	0	0	0	0	0	0	0	0	0	0	8.01667468334135e-05	0	0	0	0	0	0	0	0	0	0	0	0	0	0
OTU_240	0.0231681898348565	0.00649350649350649	0	0	0	0	0.000160333493666827	0	0	0	8.01667468334135e-05	0.00408850408850409	0.0245310245310245	0.00665383998717332	0.000160333493666827	0	0	0	0	0.0102613435946769	0	8.01667468334135e-05	0.00994067660734327	0.00577200577200577	0.0209235209235209	0.00681417348084015	0	0	0	0	8.01667468334135e-05	0.00905884239217573	8.01667468334135e-05	0	0.0104216770883438	0.000481000481000481	8.01667468334135e-05	0.00144300144300144	0.0088985088985089	0.00873817540484207	0.0140291806958474	0	0.0112233445566779	0.00513067179733846	0	0.00248516915183582	0.0100208433541767	0	0.0101811768478435
OTU_241	0.000320666987333654	0.000240500240500241	0	0	0	0	0	0	0	0	0	8.01667468334135e-05	0.000481000481000481	0.000160333493666827	0	0	0	0	0	8.01667468334135e-05	0	0	0	0.000160333493666827	0.000481000481000481	8.01667468334135e-05	0	0	0	0	0	0.000160333493666827	0	0	0.000160333493666827	0	0	0	0.000160333493666827	0.000320666987333654	0.000400833734167067	0.000160333493666827	0.000240500240500241	8.01667468334135e-05	0	0	8.01667468334135e-05	0	0.000320666987333654
OTU_242	0	8.01667468334135e-05	0	0	0	0	0	0	0	0	0	0	0	0	0	0	0	0	0	0	0	0	0	0	0	0	0	0	0	0	0	0.000240500240500241	0	0	0	0	0	0	0	0	8.01667468334135e-05	0	0	0	0	0	0.000160333493666827	0	8.01667468334135e-05
OTU_243	0	8.01667468334135e-05	0	0	0	0	0	0	0	0	0	0	8.01667468334135e-05	0	0	0	0	0	0	0.000240500240500241	0	0	0	0	0	0	0	0	0	0	0	0	0	0	8.01667468334135e-05	0	0	0	0	0	8.01667468334135e-05	0	0	0	0	0	0	0	8.01667468334135e-05
OTU_244	0	0	0	0	0	0	0	0	0	0	0	0.00104216770883438	0	0	0	0	0	0	0	0	0	0	0	0	0	0	0	0	0	0	0	0	0	0	0	8.01667468334135e-05	8.01667468334135e-05	0	0	0	0	0	0	0	0	0.000160333493666827	0	0	0
OTU_245	0	0	0	0	0	0	0	0	0	0	0	0.000240500240500241	0	0	0	0	0	0	0	0	0	0	0	0	0	0	0	0	0	0	0	0	0	0	8.01667468334135e-05	0	0	0	0	0	0	0	0	0	0	8.01667468334135e-05	0	0	0
OTU_246	0	0	8.01667468334135e-05	0	0	0	0	0	0	0	0	0	0	0	0	0	0	8.01667468334135e-05	0	0	0	0	0	0	0	0	8.01667468334135e-05	0	0	0	0	0	0	0	0	0	0	0	0	0	0	0	0	0	0	0	0	0	0
OTU_247	0	0	0	0	0	0	0	0	0	0	0	0	0	8.01667468334135e-05	0	0	0	0	0	0.000240500240500241	0	0	0.000160333493666827	0	0	0	0	0	0	0	0	8.01667468334135e-05	0	0	0	0	0	0	0	0.000240500240500241	0.000240500240500241	0	0	0	0	0	0	0	0.000240500240500241
OTU_248	0	0	0	0	0	0	0	0	0.000160333493666827	8.01667468334135e-05	0	0.000561167227833895	0	0.000160333493666827	0	0	0	0	0	0	8.01667468334135e-05	8.01667468334135e-05	0	8.01667468334135e-05	8.01667468334135e-05	0	0	0	0	0	0	0	8.01667468334135e-05	8.01667468334135e-05	0	0	0	0	0	0	0	0.000160333493666827	0	0	0	0	8.01667468334135e-05	8.01667468334135e-05	0
OTU_249	8.01667468334135e-05	0	0	0	0	0	0	0	0	0	0	0	8.01667468334135e-05	0	0	0	0	0	0	0	0	0	0	8.01667468334135e-05	0.000240500240500241	0	0	0	0	0	0	0	0	0	0	0	0	0	8.01667468334135e-05	8.01667468334135e-05	0.000320666987333654	0	0	8.01667468334135e-05	0	0	0	0	8.01667468334135e-05
OTU_250	0	0	0	0	0	0	0	0	0	0	0	0	0	0	0	0	0	0	0	0.000160333493666827	0	0	0	0	0	0	0	0	0	0	0	0	0	0	0	0	0	0	0	0	0	0	0	0	0	0	0	0	8.01667468334135e-05
OTU_251	0	0	0	0	0	0	0.000481000481000481	0	0	0	0	0.000721500721500722	0	0	0	0	0	0	0	0	0	8.01667468334135e-05	0	0	0	0	0	8.01667468334135e-05	0	0	0	0	0	0	0	0	0	0	0	0	0	0	0	0	0	0	0	0	0
OTU_252	0	0.00761584094917428	0.00144300144300144	0.00609267275933943	0.00408850408850409	0.0017636684303351	0.00352733686067019	0.00104216770883438	0.000801667468334135	0.000240500240500241	0.00160333493666827	0.000881834215167548	0.000240500240500241	0.00649350649350649	0.00160333493666827	0.00665383998717332	0.0017636684303351	0.00112233445566779	0.00424883758217092	0.00224466891133558	0.00424883758217092	0.00112233445566779	0.0105820105820106	0.00448933782267116	0	0.00553150553150553	0.00200416867083534	0.0071348404681738	0.00328683662016995	0.0017636684303351	0.00144300144300144	0.00216450216450216	0.00777617444284111	0.00168350168350168	0.00144300144300144	0.00184383517716851	0.00521083854417188	0.00112233445566779	0.00464967131633798	0.000240500240500241	0	0.00168350168350168	0.00809684143017476	0.000721500721500722	0.00649350649350649	0.000801667468334135	0.00489017155683822	0.0012025012025012	0.000481000481000481
OTU_253	0	0	0	0.000160333493666827	0	0	0	0	0	0.000160333493666827	0	0	0.000240500240500241	0	0	0	0	0	0	0	0	0	0	0	0	0	0	0	0	0	0	0.000160333493666827	0	0.000160333493666827	0	0	0	0	0	0	0	0	0	0	0	0	0	0	0
OTU_254	0	0	0	0	0	0	8.01667468334135e-05	0	0	0	0	0	0	0	0	0	0	0	0	0.000160333493666827	0	8.01667468334135e-05	0	0	0.000160333493666827	0	0	0	0	0	0	0.000240500240500241	0	8.01667468334135e-05	0.000160333493666827	0	0	0	0	0.000240500240500241	0.000240500240500241	0.000160333493666827	8.01667468334135e-05	0	0	0	0	0	0.000160333493666827
OTU_255	0	0	0	0	0	0	0	0	0	0	8.01667468334135e-05	0.000481000481000481	0	0	0	0	0	0	0	0	0	0	0	8.01667468334135e-05	8.01667468334135e-05	8.01667468334135e-05	0.000400833734167067	0	8.01667468334135e-05	0	0	0	0	0	0	0	0	0	0	0	0	0	0	0	0	8.01667468334135e-05	0	0	0
OTU_256	8.01667468334135e-05	0	0	0	0	0	0	0	0	0	0	0	0	0	0	0	0	0	0	0	0	0	8.01667468334135e-05	0	0	0	0	0	0	0	0	0	0	0	0	0	0	0	0.000160333493666827	0.000160333493666827	0	0	0	0	0	0	0	0	0
OTU_257	8.01667468334135e-05	0	0	0	0	0	0	0	0	0	0	0	0	0	0	0	0	0	0	0.000240500240500241	0	0	8.01667468334135e-05	8.01667468334135e-05	8.01667468334135e-05	0	0	0	0	0	0	0	0	0	0	0	0	0	0	0	8.01667468334135e-05	0	0	0	0	0	0	0	0
OTU_258	0	8.01667468334135e-05	0	0	0	0	0	0	0	0	0	0	8.01667468334135e-05	0	0	0	0	0	0	0	0	0	8.01667468334135e-05	0	8.01667468334135e-05	8.01667468334135e-05	0	0	0	0	0	0.000160333493666827	0	0	8.01667468334135e-05	0	0	0	0	0	0.000160333493666827	0	0	8.01667468334135e-05	0	0	8.01667468334135e-05	0	0
OTU_259	0	0	0	0	0	0	0	0	0	0	0	0.000160333493666827	0	0	0	0	0	0	0	0	0	0	0	0	0.000160333493666827	0	0	0	0	0	0	0	0	0	0	0	0	0	8.01667468334135e-05	0	0	0	0	8.01667468334135e-05	0	0	0.000160333493666827	0	0
OTU_260	0	0	0	8.01667468334135e-05	0	0	0	0	0	0	0	0	0	0	0	0	0	0	0	0	8.01667468334135e-05	8.01667468334135e-05	0	0	0	0	0	0	0	0	0	0	0	0	0	0	0	0	0	0	0	0	0	0	0	0	0	0	0
OTU_261	0	0	0	0	0	0	0	0	0	0	0	0	0	0	0	0	0	0	0	0	0	0	0	0	0	0	0	8.01667468334135e-05	0	0	0	0	0	0	0	0	0	0	0	0	0	0	0	0	0	0	0	0	0
OTU_262	8.01667468334135e-05	0.000561167227833895	8.01667468334135e-05	0.000962000962000962	0.000962000962000962	0.000400833734167067	0.000641333974667308	0.000561167227833895	0.000400833734167067	0.000240500240500241	0.000240500240500241	0.000320666987333654	8.01667468334135e-05	0.00104216770883438	0.000561167227833895	0.00192400192400192	0.000801667468334135	0.000561167227833895	0.000881834215167548	0.000481000481000481	0.00144300144300144	0.000160333493666827	0.000320666987333654	0.00128266794933462	0.000160333493666827	0.000881834215167548	0.000240500240500241	0.000721500721500722	0.00184383517716851	0.000160333493666827	0.000160333493666827	0.000962000962000962	0.00128266794933462	0.000160333493666827	0	0.000561167227833895	0.00144300144300144	8.01667468334135e-05	0.000881834215167548	0.000240500240500241	0	0.000160333493666827	0.000801667468334135	0.000481000481000481	0.00208433541766875	0.000481000481000481	0.000240500240500241	8.01667468334135e-05	0.000801667468334135
OTU_263	8.01667468334135e-05	0	0.000240500240500241	8.01667468334135e-05	0.000160333493666827	0	8.01667468334135e-05	0.000320666987333654	0.000881834215167548	0	0.000160333493666827	0.000160333493666827	0.000641333974667308	0	8.01667468334135e-05	8.01667468334135e-05	0	0.000721500721500722	0	0	0.000160333493666827	0.000641333974667308	0	0	0.000721500721500722	0	0.000320666987333654	0	8.01667468334135e-05	0	0	8.01667468334135e-05	8.01667468334135e-05	0.000160333493666827	0	8.01667468334135e-05	0.000240500240500241	8.01667468334135e-05	8.01667468334135e-05	0.000320666987333654	0	0.000160333493666827	0	0.000320666987333654	0.000160333493666827	0.000240500240500241	0	0	0.000320666987333654
OTU_264	0	0	0	0	0	0	0	0	0	0	0	0.000160333493666827	8.01667468334135e-05	0	0	0	0	0	0	0	0	0	0	0	8.01667468334135e-05	0	0	0	0	0	0	0	0	0	0	0	0	0	0	8.01667468334135e-05	0.000240500240500241	0	0	0	0	0	0	0	8.01667468334135e-05
OTU_265	0	0	0	0	0	0	0.000400833734167067	0	0	0	0	0	0	0	0	0	0	0	0	0	0	0	0	0	0	0	0	8.01667468334135e-05	0	0	0	0	0	0	0	0	0	0	0	0	0	0	0	0	0	0	0	0	0
OTU_266	0	0	0	0	0	0	0	0	0	0	0.000160333493666827	0	0	0	0	0	0	0	0	0	0	0	0	0	8.01667468334135e-05	0	0	0	0	0	0	0	0	0	0	0	0	0	0	0	0	0	8.01667468334135e-05	8.01667468334135e-05	0	0	0	0	0
OTU_267	0	0	0	0	0	0	0	0	0	0	0	0	8.01667468334135e-05	0	0	0	0	0	0	8.01667468334135e-05	0	0	0	0	0	0	0	8.01667468334135e-05	0	0	0	0.000160333493666827	0	0	0	0	0	0	0	0	0	0	0	0	8.01667468334135e-05	0	0	0	0.000160333493666827
OTU_268	0	0	0	0	0	0	0	0	0	0	0	0.000641333974667308	0	0	0	0	0	0	0	0	0	0	0	0	0	0	0	0	0	0	0	0	0	0	0	0	0	0	0	0	0	0	0	0	0	0	0	0	0
OTU_269	0	0	0	0	0	0	0	0	0	0	0	0.000481000481000481	0	0	0	0	0	0	0	0	0	0	0	0	0	0	0	0	0	0	0	0	0	0	0	0	0	0	0	0	0	0	0	0	0	0	0	0	0
OTU_270	0	0	0	8.01667468334135e-05	0	0	0	0	0	0	0	0	0	0	0	0	0	0	0	0	0	0	0	0	0	0	0	8.01667468334135e-05	0	0	0	0	0	0	0	0	0	0	0	0	0	0	0	0	0	0	0	0	0
OTU_271	8.01667468334135e-05	0	0	0	0	0	0	0	0	0	0	0	0	8.01667468334135e-05	0	0	0	0	0	8.01667468334135e-05	0	0	8.01667468334135e-05	0	8.01667468334135e-05	8.01667468334135e-05	0	0	0	0	0	0	0	0	0	0	0	0	0	0.000160333493666827	0.000481000481000481	0	0	0	0	0	0	0	8.01667468334135e-05
OTU_272	0	0.000160333493666827	0	0.000481000481000481	8.01667468334135e-05	0	0	0.000240500240500241	0	0	0	0	0	8.01667468334135e-05	8.01667468334135e-05	0.000962000962000962	0	0	0	0	0	8.01667468334135e-05	0.000400833734167067	8.01667468334135e-05	0	0	0	0.000320666987333654	0	0	0	0	0	8.01667468334135e-05	8.01667468334135e-05	0.000160333493666827	0	0	8.01667468334135e-05	0	0	0.000160333493666827	0	0	0.000160333493666827	0	0	0	0
OTU_273	0	0	0	8.01667468334135e-05	0	0	0.000240500240500241	0	0	0	0	0	0	0	0	0.000240500240500241	0	0	0	0	0	0	0	0	0	0	0	8.01667468334135e-05	0	0	0	0	0	0	0	0	0	0	0	0	0	8.01667468334135e-05	0	0	0	0	0	0	0
OTU_274	8.01667468334135e-05	0	0	0	0	0	0	0	0	0	0	8.01667468334135e-05	8.01667468334135e-05	0	0	0	0	0	0	0	0	0	8.01667468334135e-05	0	8.01667468334135e-05	0.000160333493666827	0	0	0	0	0	0	0	0	8.01667468334135e-05	0	0	0	0	0	0	0	0	8.01667468334135e-05	0	0	0	0	8.01667468334135e-05
OTU_275	0	0	0	0	0	0	0	0	0	0	0	0	0	0	0	0	0	0	0	0	0	0	8.01667468334135e-05	8.01667468334135e-05	0	0.000160333493666827	0	0	0	0	0	0	0	0	0	0	0	0	0	0.000160333493666827	0	0	8.01667468334135e-05	0	0	0	8.01667468334135e-05	0	0
OTU_276	0	0	0	0	0	0	0.000320666987333654	0	0	0	0	0	0	0	0	0	0	0	0	0	0	0	0	0	0	0	0	0	0	0	0.000160333493666827	0	0	0	0	0	0	0	0	0	0	0	0	0	0	0	0	0.000160333493666827	0
OTU_277	0	0	0	0	0	0	0	0	0	0	8.01667468334135e-05	0.000240500240500241	0	0	0	0	0	0	0	0	0	0	0	0	0	0	0	8.01667468334135e-05	0	0	0	0	0	0	0	0	0	0	0	0	0	0	0	0	0	0	0	0	0
OTU_278	0.000160333493666827	0	0	0	0	0	0	0	0	0	0	0.000240500240500241	8.01667468334135e-05	0	0	0	0	0	0	0	0	0	0	8.01667468334135e-05	8.01667468334135e-05	0	0	0	0	0	0	0	0	0	0	0	0	0	0	8.01667468334135e-05	0	0	0	0	0	0	8.01667468334135e-05	0	0
OTU_279	0	0	0	0	0	0	0	0	0	0	0	0	0	0	0	0	0	0	0	0	0	0	0	0	8.01667468334135e-05	0	0	0	0	0	0	0	0	0	0	0	0	0	0	0	0	0	0	0	0	0	0	0	8.01667468334135e-05
OTU_280	0	0	0	0	0	0	0	0	0	0	8.01667468334135e-05	0	0	0	0	0	0	0	0	0	0	0	0	0	0	0	8.01667468334135e-05	0	0	0	0	0	0	0.000160333493666827	0	0	0	0	0	0	0	0	0	0	0	0.000160333493666827	0	8.01667468334135e-05	0
OTU_281	0	0	0	0	0	0	0	0	0	0	0	0	0	0	0	0	0	0	0	0	0	0	0	8.01667468334135e-05	8.01667468334135e-05	0	0	0	0	0	0	0	0	0	0	0	0	0	0	0	0	0	0	0	0	0	0	0	8.01667468334135e-05
OTU_282	0	8.01667468334135e-05	0.000160333493666827	0.000481000481000481	0.000561167227833895	8.01667468334135e-05	0	0.000160333493666827	0.000160333493666827	0.000320666987333654	8.01667468334135e-05	0.000160333493666827	0	0.000561167227833895	0.000320666987333654	0.000481000481000481	8.01667468334135e-05	8.01667468334135e-05	0	0	8.01667468334135e-05	8.01667468334135e-05	0.000400833734167067	0.000721500721500722	8.01667468334135e-05	0.000160333493666827	0.000160333493666827	0.000160333493666827	0.000160333493666827	0	0	0.000240500240500241	0.00264550264550265	0.000240500240500241	8.01667468334135e-05	0.000160333493666827	0.000481000481000481	0	0.000320666987333654	0	0	0.000160333493666827	0.000160333493666827	0.000240500240500241	0.000561167227833895	0.000240500240500241	0	0	8.01667468334135e-05
OTU_283	0	0	0	0	0	0	0	0	0	0	0	0	0	0	0	0	0	0	0	0	0	0	0	0	0	0	0	0	0	0	0	0	0	0	0	0	0	0	0	0	0	0	0.000160333493666827	0	0	0	0	0	0
OTU_284	0	0	0	0	0	0	0	8.01667468334135e-05	0	0	0	0	0	0	0	0.000160333493666827	0	0	0	0	0	0	0	0	0	0	0	0	0	0	0	0	0	0	0	0	0.000240500240500241	0	0	0	0	0	0	0	0	0	0	0	0
OTU_285	8.01667468334135e-05	0	0	0	0	0	0	0	0	0	0	0	8.01667468334135e-05	0	0	0	0	0	0	0	0	0	0	0	8.01667468334135e-05	0	0	0	0	0	0	8.01667468334135e-05	0	0	0	0	0	0	0	0	0	0	0	0	0	0	0	0	0
OTU_286	0	0	0	8.01667468334135e-05	0	0.000160333493666827	0	0	8.01667468334135e-05	0	0	0	0	0	0	0	0	0.000160333493666827	0	0	0	0.000160333493666827	0	0	0	0	0	0	0	0	8.01667468334135e-05	0	0	0	0	0	0	0	0	0	0	0.000561167227833895	0	0	0	0	0	8.01667468334135e-05	0
OTU_287	0	0	0	0	0	0	0	0	0	0	0	0.000400833734167067	0	0	0	0	0	0	0	0	0	0	0	0	0	0	0	0	0	0	0	0	0	0	0	8.01667468334135e-05	0	0	0	0	0	0	0	0	0	0	0	0	0
OTU_288	0	0	0	0	0	0	0	0	0	0	0	0	0	0	0	0	0	0	0	0	0	0	0	0	0	0	0	0	0	0	0	0	0	0	0	0	0	0	0	0	0	0	0	0	0	0	0	0	0
OTU_289	0	0	0	0	0	0	0	0	0	0	0	0	0	0	0	0	0	0	0	0	0	0	0	0	0.000160333493666827	0	0	0	0	0	0	0.000320666987333654	0	0	0	0	0	0	8.01667468334135e-05	0	0	0	0	0	0	0	0	0	0
OTU_290	0.00312650312650313	0.000881834215167548	0	0	0	0	0	0	0	0	0	0.000160333493666827	0.00352733686067019	0.00128266794933462	0	0	0	0	0	0.00200416867083534	0	0	0.00136283469616803	0.000240500240500241	0.00256533589866923	0.000962000962000962	0	0	0	0	0	0.00256533589866923	0	0	0.00160333493666827	0	0	0.000240500240500241	0.00136283469616803	0.00168350168350168	0.00304633637966971	0	0.0017636684303351	0.000160333493666827	0	0	0.00160333493666827	0	0.00248516915183582
OTU_291	0	0	0.000320666987333654	0	0	0	0	0.000320666987333654	0	0	0	8.01667468334135e-05	8.01667468334135e-05	0	8.01667468334135e-05	0.000160333493666827	0	0	0	0.000240500240500241	0	0	0.000400833734167067	0.000160333493666827	8.01667468334135e-05	0	0	0	0	0	0	8.01667468334135e-05	0.000240500240500241	0	0	0.000160333493666827	8.01667468334135e-05	0.000160333493666827	0	0	0	0	0	0	8.01667468334135e-05	0.000240500240500241	0	0	0.000160333493666827
OTU_292	0.000160333493666827	0	0	0	0	0	0	0	0	0	0	0	8.01667468334135e-05	0	0	0	0	0	0	8.01667468334135e-05	0	0	8.01667468334135e-05	0	0	8.01667468334135e-05	0	0	0	0	0	8.01667468334135e-05	0	0	8.01667468334135e-05	0	0	0	8.01667468334135e-05	0	0	0	0	0	0	0	0	0	0
OTU_293	0	0	0	0	0	0	0	0	0	0	0	0	0	0	0	0	0	0	0	0	0	0	8.01667468334135e-05	0	0	0	0	0	0	0	0	0	0	0	0	0	0	0	8.01667468334135e-05	0	0	0	0	0	0	0	0	0	0
OTU_294	0	8.01667468334135e-05	0	0	0	0	0	0	0	0	0	0	0	0	0	0	0	0	0	0	0	0	0	0	0	0	0	0	0	0	0	8.01667468334135e-05	0	0	8.01667468334135e-05	0	0	0	0	0	0	0	0	0	0	0	8.01667468334135e-05	0	0
OTU_295	0	0	0	0	0	0	0	0	0	0	0	0	0.000160333493666827	0	0	0	0	0	0	0	0	0	8.01667468334135e-05	0	0	0	0	0	0	0	0	8.01667468334135e-05	0	0	8.01667468334135e-05	0	0	0	0	0	8.01667468334135e-05	0	0	0	0	0	0	0	0
OTU_296	0	0	0	0	0	0	0	0	0	0	0	0	0	0	0	0	0	0	0	0	0	0	0	0	0	0	0	0	0	0	0	0	0	0	0	0	0	0	0	0	0	0	0	0	0	0	0	0	0
OTU_297	0.000160333493666827	0	0	0	0	0	0	0	0	0	0	0.000160333493666827	0	0	0	0	0	0	0	8.01667468334135e-05	0	0	8.01667468334135e-05	0	0	0	0	0	0	0	0	0	0	0	0	0	0	0	0.000160333493666827	0	0	0	0	0	0	0	0	0	0
OTU_298	0	0	0	0	0.000160333493666827	0	0.000160333493666827	0	0	0	0	8.01667468334135e-05	0	8.01667468334135e-05	0	0	0.000160333493666827	0	0	0	0	8.01667468334135e-05	0	0.000320666987333654	8.01667468334135e-05	0	0	0	0	0	0	0	0	0	0.000160333493666827	0.000160333493666827	0.000320666987333654	0	0	0	0	0	0	0	0	0	0	0	0
OTU_299	0	0	0	0	0	0	0	0	0	0	0	0	0	0	0	0	0	0	0	0	0	0	0	0	0	0	0	0	0	0	0	0	0	0	0	0	0	0	0	0	0.000641333974667308	0	0	0	0	0	0	0	0
OTU_300	8.01667468334135e-05	0	0	0	0	0	0	0	0	0	0	0	0	0	0	0	0	0	0	0	0	0	0	0	0	0	0	0	0	0	0	8.01667468334135e-05	0	0	0	0	0	0	0	0	0.000160333493666827	0	8.01667468334135e-05	0	0	0	0	0	8.01667468334135e-05
OTU_301	0	0	0	0.000160333493666827	0	0	0	0	0	0	0	0	0	0	0	0.000160333493666827	0	0	0	0	0	8.01667468334135e-05	0	0	0	0	0	0	0	0	0	0	0	0	0	0	0	0	0	0	0	0	0	0	0	0	0	0	0
OTU_302	0	0	0	0	0	0.000160333493666827	0	0	0	0	0	0.000320666987333654	0	0	0	0	0	0	0	0	0.000160333493666827	0	0	0.000240500240500241	0	0	0	0	0	0.000320666987333654	0	0	0	0	0	0	0	0	0	0	0	0	0	0	0	0	0.000320666987333654	8.01667468334135e-05	0
OTU_303	0	0	0	0	0	0	0	0	0	0	0	0	0	0	0	0	0	0	0	0	0	0	0	0	0	0	0	0	0	0	0	0	0	0	0	0	0	0	0	0	0	0	0	0	0	0	0	0	0
OTU_304	0.000721500721500722	0	0.000320666987333654	0.0325476992143659	0.00304633637966971	0.00200416867083534	0.00368767035433702	0.000400833734167067	0	0	0.000160333493666827	0.000240500240500241	0.00152316818983486	0	0.000561167227833895	0.00304633637966971	0.00424883758217092	0.00128266794933462	0.017636684303351	0.0200416867083534	0	0.00240500240500241	0.000320666987333654	0.000561167227833895	0	8.01667468334135e-05	0	0.00673400673400673	0.000881834215167548	0.00104216770883438	0.0322270322270322	0.00256533589866923	0	0.000320666987333654	0.000160333493666827	0.00112233445566779	0.0012025012025012	0.000400833734167067	0.000240500240500241	0.000320666987333654	8.01667468334135e-05	0.00216450216450216	0.000801667468334135	0.0017636684303351	8.01667468334135e-05	0	0.000481000481000481	0.00160333493666827	8.01667468334135e-05
OTU_305	0	0	0	0	0	8.01667468334135e-05	0	0	0	0	0	0	0	0	0	0	0	0	0	0	0	0	0	0	0	0	0	0	0	0	0	0	0	0	0	0	0	0	0	0	0	0	0	0	0	0	0	0	0
OTU_306	0	0	0	0	0	0	0	0	0	0	0	0.000320666987333654	0	0	0	0	0	0	0	0	0	0	0	8.01667468334135e-05	0	0	0	0	0	0	0	0	0	0	0	0	0	0	0	0	0	0	0	0	0	0	0	0	0
OTU_307	0	0	0	0	0	0	0	0	0	0	0	0	8.01667468334135e-05	8.01667468334135e-05	8.01667468334135e-05	0	0	0	0	0	0	0	0	0.000240500240500241	0	0	8.01667468334135e-05	0	0	0	0	0	0	0	8.01667468334135e-05	0	0	0.000240500240500241	0	0	0	0	0	8.01667468334135e-05	0	0	8.01667468334135e-05	0	0
OTU_308	0	8.01667468334135e-05	0	0	0	0	0	0	0	0	0	0	0	0	0	0	0	0	0	0	0	0	0	0	0	0	0	0	0	0	0	0.000240500240500241	0	0	0	0	0	0	0	0	0	0	0	0	0	0	0	0	8.01667468334135e-05
OTU_309	0.000160333493666827	0.000240500240500241	0.00136283469616803	0.000881834215167548	0.000481000481000481	8.01667468334135e-05	0	0.000881834215167548	0.000400833734167067	0.000240500240500241	0.000561167227833895	0.000160333493666827	0.000160333493666827	0.000240500240500241	0.00112233445566779	0.000801667468334135	8.01667468334135e-05	0.000400833734167067	0.000320666987333654	0	0.000160333493666827	0.00104216770883438	8.01667468334135e-05	0.000160333493666827	0.000320666987333654	8.01667468334135e-05	0.0012025012025012	0	0.00112233445566779	0	0	8.01667468334135e-05	0.000320666987333654	0.00104216770883438	0.000160333493666827	0.000481000481000481	0.000561167227833895	0.000320666987333654	0.000240500240500241	0.000561167227833895	0	0.000160333493666827	0	0	0.000400833734167067	0.000801667468334135	8.01667468334135e-05	0	0.00128266794933462
OTU_310	0	0	0	0	0	0	0.000160333493666827	0	0	0	0	0	0	0	0	0	0	0	0	0	0	0	0	0	0	0	0	0	0	0	0	0	0	0	0	0	0	0	0	0	0	0	0	0	0	0	0	0	0
OTU_311	0	0	0	0	0	0	0	0	0	0	0	0	0	0	0	0	0	0	0	0	0	0	0	0	0	0	0	0	0	0	0	0.000160333493666827	0	0	0	0	0	0	0	0.000160333493666827	8.01667468334135e-05	0	0	0	0	0	0	0	8.01667468334135e-05
OTU_312	0.00184383517716851	0.000240500240500241	0.000641333974667308	8.01667468334135e-05	8.01667468334135e-05	0	0.000400833734167067	0.0017636684303351	0.00240500240500241	0.000160333493666827	0.000881834215167548	8.01667468334135e-05	0.0017636684303351	0.000320666987333654	0.000481000481000481	0.000160333493666827	8.01667468334135e-05	0.000881834215167548	0.000481000481000481	0.000320666987333654	0.00152316818983486	0.000881834215167548	0.000160333493666827	0.000240500240500241	0.0012025012025012	0.000160333493666827	0.000801667468334135	8.01667468334135e-05	0.000240500240500241	0.000240500240500241	8.01667468334135e-05	0.000240500240500241	0.000240500240500241	0.000641333974667308	0.000320666987333654	0.000641333974667308	0.000400833734167067	0.000801667468334135	0.000240500240500241	0.000962000962000962	0.000400833734167067	0.000561167227833895	0.000160333493666827	0.00152316818983486	8.01667468334135e-05	0.00136283469616803	0.000240500240500241	8.01667468334135e-05	0.000962000962000962
OTU_313	0.000160333493666827	0	0	0	0	0	0	0	0	0	0	0	0	0	0	0	0	0	0	0	0	0	0	0	0	0	0	0	0	0	0	0	0	0	0	0	0	0	0	0	0	0	0	0	0	0	0	0	8.01667468334135e-05
OTU_314	0	0	0	0	0	0	0	0	0	0	8.01667468334135e-05	0	0	0	0	0	0	0	0	0	0	0	0	0	0	0	0	0	0	0	0	0	0	0	0	0	0	0	0	0	0	8.01667468334135e-05	0	0	0	0	0	0	0
OTU_315	0	0	0	0	0	0	0	0	0	0	0	0	0	0	0	0	0	0	0	0	0	0	0	8.01667468334135e-05	0	0	0	0	0	0	0	0	0	0	0	0	0	0	0.000240500240500241	0	0	0	0	0	0	0	0	0	0
OTU_316	0	0	0	0	0	0	0	0	0	0	0	0	0	0	0	0	0	0	0	0	0	0	0	0	0	0	0	0	0	0	0	0	0	0	0	0	0	8.01667468334135e-05	0	0	0	0	0	0	0	8.01667468334135e-05	0	0	0
OTU_317	0	0	0	0	0	0	0	0	0	0	0	0	0	0	0	0	0	0	0	0	0	0	0	0	0	0	0	0	0	0	0	0	0	0	0	0	0	0	0	0	0	0	0	0	0	8.01667468334135e-05	0	0	0
OTU_318	0	0	0	0	0	0	0	0	0	0	0	0	0	0	0	0	0	0	0	0	0	0	0	0	0	0	0	0	0	0	0	0	0	0	8.01667468334135e-05	0	0	0.000160333493666827	0	0	0	0	0	0	0	0	0	0	0
OTU_319	0	0	0	0	0	0	0	0	0	0	0	0	0.000160333493666827	0	0	0	0	0	0	0.000160333493666827	0	0	0	8.01667468334135e-05	0.000160333493666827	0	0	0	0	0	0	0.000160333493666827	0	0	0	0	0	0	0	0	0.000240500240500241	0	0	0	0	0	0	0	0
OTU_320	0	0	0	0	0	0	0	0	0	0	0	0	0	0.000160333493666827	0	0	0	0	0	0	8.01667468334135e-05	0	0	0	0	0	0	0	0	0	0	0	0	0	0	0	0	0	0	0	0	0	0	0	0	0	0	0	0
OTU_321	0	0	0	0	0	0	0	0	0	0	0	0	0	0	0	0	0	0	0	0	0	0	0	0	0	0	0	0	0	0	0	0	0	0	0.000160333493666827	0	0	0	0	0	0	0	0	0	0	0	0	0	0
OTU_322	0	8.01667468334135e-05	0	0	0	0	0	0	0	0	0	0	8.01667468334135e-05	8.01667468334135e-05	0	0	0	0	0	0	0	0	0	0	0	0	0	0	0	0	0	8.01667468334135e-05	0	0	0	0	0	0	0	0	8.01667468334135e-05	0	0	0	0	0	0	0	8.01667468334135e-05
OTU_323	0	0	8.01667468334135e-05	0	0	0	0	0	0	0	0	0	0	0	0	8.01667468334135e-05	0	0	8.01667468334135e-05	0	0	0	0	8.01667468334135e-05	0	0	0	0	0	0	0	0	0	8.01667468334135e-05	0	8.01667468334135e-05	0	0	0	0	0	0	0	0	0	0	0	0	0
OTU_324	0	0	0	0	0	0	0	0	0	0	0	0	0	0	0	0	0	0	0	0	0	0	0	0	0	0	0	0	0	0	0	0	0	0	0	0	0	0	0	0	0	0	0.000240500240500241	8.01667468334135e-05	0	0	8.01667468334135e-05	0	0
OTU_325	0	0	0	0	0	0	0	0	0	0	0	0	0	0	0	0	0	0	0	0.000320666987333654	0	0	0.000160333493666827	0	0	0	0	0	0	0	0	0.000160333493666827	0	0	0	0	0	0	0	8.01667468334135e-05	8.01667468334135e-05	0	0	0	0	0	0.000160333493666827	0	0.000240500240500241
OTU_326	0	0	0	0	0	0	0	0	0	0	0	0	0	0	0	0	0	0	0	8.01667468334135e-05	0	0	0	0	0	0	0	0	0	0	0	0.000160333493666827	0	0	8.01667468334135e-05	0	0	0	0	0	0	0	0	0	0	0	0	0	8.01667468334135e-05
OTU_327	0	0	0	0	0	0	0	0	0	0	0	0	0	0	0	0	0	0	0	0.000160333493666827	0	0	0	0	0	0	0	0	0	0	0	0.000240500240500241	0	0	0	0	0	0	0	8.01667468334135e-05	0	0	0	0	0	0	0	0	0
OTU_328	0	0	0	0	0	0	0	0	0	0	0	0	0	0	0	0	0	0	0	0	0	0	0	0	0	0	0	0	0	0	0	0	0	0	0	0	0	0	0	0	0	8.01667468334135e-05	0	0	0	0	0	0	0
OTU_329	0	0	0	0	0	0	0	0	0	0	0	0	0	0	0	0	0	0	0	0	0	0	0	0	0	0	0	0	0	0.000160333493666827	0	0	8.01667468334135e-05	0	0	0	0	0	0	0	0	0	0	0	0	0	0	0	0
OTU_330	8.01667468334135e-05	0	0	0	0	0	0	0	0	0	8.01667468334135e-05	0	0	0	0	0	0	0	0	0	0	0	0	0	0	0	8.01667468334135e-05	0	0	0	0	0	0	0	0	0	0	0	0	0	0	0	0	0	8.01667468334135e-05	0	0	0	0
OTU_331	0	0	0	0	0	0	0	0	0	0	0	0	0	0	0	0	0	0	0	0	0	0	0	0	0	0	0	0	0	0	0	0	0	0	0	0	0	0	0	0	0	0	0.000160333493666827	0	0	0	0	0	0
OTU_332	0	0	0	0	0	0	0	0	0	0	0	0	0	0	0	0	0	0	0	0	0	0	0	0	0	0	0	0	0	0	0	0.000160333493666827	0	0	0	0	0	0	0	8.01667468334135e-05	0.00128266794933462	0	0	0	0	0	0	0	0
OTU_333	0.000240500240500241	0	0.00144300144300144	0.000240500240500241	0.000240500240500241	8.01667468334135e-05	0	0.000881834215167548	0.00232483565816899	0	0.000481000481000481	0.000240500240500241	0.000881834215167548	0.000400833734167067	0.000561167227833895	0.000400833734167067	0	0.00104216770883438	0.000240500240500241	0.000240500240500241	0.000481000481000481	0.000160333493666827	8.01667468334135e-05	0.000400833734167067	0.00144300144300144	0	0.000801667468334135	0	0.000481000481000481	8.01667468334135e-05	0	0.000721500721500722	0.000320666987333654	0.000320666987333654	0	0.000721500721500722	0.000240500240500241	8.01667468334135e-05	0.000160333493666827	0.0012025012025012	0.000240500240500241	0.000320666987333654	8.01667468334135e-05	0.000721500721500722	0.000481000481000481	0.000721500721500722	8.01667468334135e-05	8.01667468334135e-05	0.00160333493666827
OTU_334	0	0	0	0	0	0	0	0	0	0	0	0	0	0	0	0	0	0	0	0	0	0	0	0	0	0	0	0	0	0	0	8.01667468334135e-05	0	0	0	0	0	0	0	8.01667468334135e-05	0	0	0	0	0	0	0	0	0.000561167227833895
OTU_335	0	0	0	0	0	0	0	0	0	0	0	0.000240500240500241	0	0	0	0	0	0	0	0	0	0	0	0	0	0	0	0	0	0	0	0	0	0	0	0	0	0	0	0	0	0	0	0	0	0	0	0	0
OTU_336	0	0	0	0	0	0	0	0	0	0	0	0	8.01667468334135e-05	0	0	0	0	0	0	8.01667468334135e-05	0	0	0	0	0	0	0	0	0	0	0	0	0	0	0	0	0	0	0	0	0	0	0	0	0	0	0	0	0
OTU_337	0	0	0	0	0	0	0	0	0	0	0	0	0	0	0	0	0	0	0	0	0	0	0	0	0	0	0	0	0	0	0	0	0	0	0	0	0	0	0	0	0	0	0	0	0	0	0	0	0
OTU_338	0	0	0	0	0	8.01667468334135e-05	0	0	8.01667468334135e-05	0	0	0	0	0	0	0	0	0	0	0	0	0	0	0	0	0	0	0	0	8.01667468334135e-05	0	0	0	0	0	0	0	0	0	0	0	0	0	0	0	8.01667468334135e-05	0	0	0
OTU_339	0	0	0	0	0	0	0	0	0	0	0	0.000160333493666827	0	8.01667468334135e-05	0	0	0	0	0	0.000160333493666827	0	0	0	0	0	0	0	0	0	0	0	0	0	0	0	0	0	0	0	0.000320666987333654	0	0	0	0	0	0	0	0	0
OTU_340	0	0	0	0	0	0	0.000160333493666827	0	0	0	0	0	0	0	0	0	0	0	0	0	0	0	0	0	0	0	0	0	0	0	0	0	0	0	0	0	0	0	0	0	0	0	0	0	0	0	0	0	0
OTU_341	0.0163540163540164	0.00128266794933462	0.00464967131633798	0.0131473464806798	0.00352733686067019	0.0378387045053712	0.000400833734167067	0.0155523488856822	0.00561167227833894	0.00336700336700337	0.00801667468334135	0.000881834215167548	0.0307840307840308	0.00489017155683822	0.00585217251883919	0.00577200577200577	0.000320666987333654	0.0462562129228796	0.000962000962000962	0.00136283469616803	0.00464967131633798	0.0103415103415103	0.00104216770883438	0.0012025012025012	0.0155523488856822	0.00104216770883438	0.0071348404681738	0.00192400192400192	0.0119448452781786	0.00561167227833894	0.000160333493666827	0.0071348404681738	0.00192400192400192	0.00569183902517236	0.00160333493666827	0.00216450216450216	0.00272566939233606	0.000801667468334135	0.00144300144300144	0.0123456790123457	8.01667468334135e-05	0.00360750360750361	0.000561167227833895	0.00288600288600289	0.00288600288600289	0.00232483565816899	0.000962000962000962	0.00152316818983486	0.0337502004168671
OTU_342	0	0	0	0	0	0	0	0	0	0	0	8.01667468334135e-05	0	0	0	0	0	0	0	0	8.01667468334135e-05	0.000160333493666827	0	0	8.01667468334135e-05	0	0	0	0	0	0	0	0	0	0	0	0	0	0	0	0	0	0	0	0	0	0	0	8.01667468334135e-05
OTU_343	0.000240500240500241	0	0	0	0	0	0	0	0	0	0	8.01667468334135e-05	0	0.000160333493666827	0	0	0	0	0	0.000240500240500241	0	0	8.01667468334135e-05	8.01667468334135e-05	8.01667468334135e-05	8.01667468334135e-05	0	0	0	0	0	0.000240500240500241	0	0	8.01667468334135e-05	0	0	0	0.000160333493666827	0.000160333493666827	0.000400833734167067	0	0	0	0	8.01667468334135e-05	8.01667468334135e-05	0	0.000160333493666827
OTU_344	0	0	0	0	0	0	0.000160333493666827	0	0	0	0	0	0	0	0	0	0	0	0	0	0	0	0	0	0	0	0	0	0	0	0	0	0	0	0	0	0	0	0	0	0	0	0	0	0	0	0	0	0
OTU_345	0	0	0	0	0	0	0	8.01667468334135e-05	0	0	0	0	0	0	0	0	0	0	0	0	0.000160333493666827	0	0	0	0	0	0	0	0	0	0	0	0.000240500240500241	0	0	0	0	0	0	0	0	0	0	0	0	0	0	0	0
OTU_346	0	0	0	0.00681417348084015	0.00168350168350168	0.00112233445566779	0.00144300144300144	0.000240500240500241	0	0.000240500240500241	8.01667468334135e-05	0	8.01667468334135e-05	0	0	0.00625300625300625	0.00184383517716851	0	0	0	0	0.000481000481000481	8.01667468334135e-05	0	0	0	0	0.0475388808722142	0.00144300144300144	0	0	0	0	0.000240500240500241	0	0	0	0	0	0	0	0.000400833734167067	0	0	0.000160333493666827	0	0	0.000240500240500241	0
OTU_347	0	0	0	0	0	0	0	0	0	0	0	0	0	0	0	0	0	0	0	0	0	0	0	0	0	0	0	0	0	0	0	0	0	0	0	0	0	0	0	0	0	0	0	0	0	0	0	0	0
OTU_348	0	0	0	0	0	0	0	0	0	0	8.01667468334135e-05	0	0	0	0	0	0	0	0	0	0	0	0	0	8.01667468334135e-05	0	0	0	0	0	0	0	0	0	0	0	0	0	0	0	0	0	0	0	0	0	0	0	0
OTU_349	0	0	0	0	0	0	0	0	0	0	0	0	0	0	0	0	0	0	0	0	0	0	0	0	0	0	0	0	0	0	0	0	0	0	0	0	0	0	0	0	0	0	0	0	0	0	0	0	0
OTU_350	0	0	0	0	0	0	0	0	0	0	0	0	0	0	0	0	0	0	0	0	0	0	0	0	0	0	0	0	0	0	0	0	0	0	0	0	0	0	0	0	0	0	0	0	0	0	0	0	0
OTU_351	0	0	0	8.01667468334135e-05	0.000160333493666827	0	0	0.000240500240500241	0	0	0	0	0	0.000160333493666827	0	0	0	0	0	8.01667468334135e-05	0	0.000320666987333654	0	0	0	0	0	0	8.01667468334135e-05	0	0	0.000561167227833895	0	0.000320666987333654	0	0	0	0.000160333493666827	8.01667468334135e-05	0	0	0	8.01667468334135e-05	0	0	0	0.000160333493666827	0	8.01667468334135e-05
OTU_352	0.000160333493666827	0	8.01667468334135e-05	8.01667468334135e-05	0	0	0	0.000240500240500241	0.000160333493666827	8.01667468334135e-05	8.01667468334135e-05	0	0	8.01667468334135e-05	0.000320666987333654	8.01667468334135e-05	0	0.0012025012025012	0	0	0	0.000240500240500241	0	0	0	0.000160333493666827	0	0	0	0	0	0	0.000160333493666827	0.000160333493666827	0.000160333493666827	0	8.01667468334135e-05	0	0	0.000240500240500241	0	0	0	8.01667468334135e-05	8.01667468334135e-05	0	0	0	0.000240500240500241
OTU_353	0	0	0	0	0	0	0	0	0	0	0	0	8.01667468334135e-05	0	0	0	0	0	8.01667468334135e-05	0	0	0	0	0	0	0	0	0	0	0	0	0	0	0	0	0	0	0	0	0	0	0	0	0	0	0	0	0	0
OTU_354	0	0	0	0	0	0	0	8.01667468334135e-05	0	0	0	0	8.01667468334135e-05	0	0	0	0	0	0	0	8.01667468334135e-05	0	0	0	0	0	0	0	0	0	0	0.000240500240500241	0	0	0	0	0	0	0	0	0	0	0	0	0	0	0	0	0
OTU_355	8.01667468334135e-05	0	0	0	0	0	0	0	0	0	0	0	0	0	0	0	0	0	0	0	0	0	0	0	0	0	0	0	0	0	0	0.000160333493666827	0	0	0	0	0	0	0	0	8.01667468334135e-05	0	0	0	0	0	0	0	0
OTU_356	0	8.01667468334135e-05	0	0	0	0	0	0	0	0	0	0	0	0	0	0	0	0	0	0	0	0	0	0	0	0	0	0	0	0	0	0	0	0	0.000160333493666827	0	0	0	0	0	0	0	0.000160333493666827	8.01667468334135e-05	0	0	0.000320666987333654	0	0
OTU_357	0	0	0	0	0	0	0	0	0	0	0	0	0	0	0	0	0	0	0	0	0	0	0	0	0	0	0	0	0	0	0	0	0	0	0	0	0	0	0	0	8.01667468334135e-05	0	8.01667468334135e-05	0	0	0	0	0	0
OTU_358	0	0	0	0	0	0	0	0	0	0	0	0	0	0	0	0	0	0	0	0	0	0	0	0	0	0	0	0	0	0	0	0	0	0	0	0	0	0	0	0	0	0	0	0	0	0	0	0	8.01667468334135e-05
OTU_359	0	0	0	0	0	0	0	0	0	0	0	0	0	0	0	0	0	0	0	0	0	0	0	0	0	0	0	0	0	0	0	0	0	0	0	0	0	0	0	0	0.000240500240500241	0	8.01667468334135e-05	0	0.000160333493666827	0	0	0	0
OTU_360	0	0	0	0	0	0	0	0	0	0	0	0	0	0	0	0	0	0	0	8.01667468334135e-05	0	0	0	0.000160333493666827	0	0	0	0	0	0	0	0	0	0	0	0	0	0	0	0	8.01667468334135e-05	0	0	0	0	0	0	0	0
OTU_361	0	0	0	0	0	0	0	0	0	0	0	8.01667468334135e-05	0	0	0	0	0	0	0	0	0	0	0	0	0	0	0	0	0	0	0	0	0	0	0	0	0	0	0	0	0	0	0	0	0	0	0	0	0
OTU_362	0	0	0	0	0	0	0	0	0	0	0	0	0	0	0	0	0	0	0	0	0	0	0	8.01667468334135e-05	0	0	0	0	0	0	0	0	0	0	0	0	0	0	0	0	0	0	0	0	0	0	0	0	0
OTU_363	0	0	0	0	0	0	0	0	0	0	0	0	0	0	0	0	0	0	8.01667468334135e-05	0	0	0	0	0	0	0	0	0	0	0	0	0	8.01667468334135e-05	0.000160333493666827	0	0	0	0	0	0	0	0	0	0	0	0	0	0	0
OTU_364	0.000400833734167067	0.0157928491261825	0.00970017636684303	0.000240500240500241	0	0.000160333493666827	0.000240500240500241	8.01667468334135e-05	0	0.000160333493666827	0.000240500240500241	0	0.000320666987333654	0.0183581850248517	0.00697450697450697	0.000240500240500241	0	0.000481000481000481	0.000160333493666827	0	8.01667468334135e-05	8.01667468334135e-05	0	0	0.000240500240500241	0.0145903479236813	0.00248516915183582	8.01667468334135e-05	8.01667468334135e-05	0.000481000481000481	8.01667468334135e-05	8.01667468334135e-05	0.000962000962000962	0.000240500240500241	0.000160333493666827	0.000400833734167067	8.01667468334135e-05	0.000641333974667308	0	0	0	0.000240500240500241	0.000160333493666827	8.01667468334135e-05	0	0.000400833734167067	0.000240500240500241	0.000240500240500241	0.000160333493666827
OTU_365	0	0	0	0	0	0	0	0	0	0	0	0	0	0.000160333493666827	0	0	0	0	0	0	0	0	0	0	0	0	0	0	0	0	0	0	0	0	0	0	0	0	0	0	0	0	0	0	0	0	0	0	0
OTU_366	8.01667468334135e-05	0	0	8.01667468334135e-05	0	0	0	0	0	0	0.000160333493666827	0	0.000561167227833895	0	0.000641333974667308	0	8.01667468334135e-05	0	0	0	0	8.01667468334135e-05	8.01667468334135e-05	0.000240500240500241	0	8.01667468334135e-05	0	0	0	0	0	0	0	0	0	0	0.000160333493666827	8.01667468334135e-05	0.000400833734167067	0	0	0	0.000320666987333654	0.000801667468334135	0	0.000160333493666827	0	0	0
OTU_367	0	0.000160333493666827	0	0	0	0.000962000962000962	0	0	0.000400833734167067	0.000160333493666827	0	0	0	0	0	0	0	8.01667468334135e-05	0	0	0.000320666987333654	0	0	0	0	0	0	0	0	0	0	0	0.000481000481000481	0.000160333493666827	8.01667468334135e-05	0	0	0	0	0	0	0.000240500240500241	0.000801667468334135	0	0	0	0.00184383517716851	0.000881834215167548	0
OTU_368	0	0	0	0	0	0	8.01667468334135e-05	0	0	0	0	8.01667468334135e-05	0	0	0	0	0	0	0	0	0	0	0	0	0	0	0	0	0	0	0	0	0	0	0	0	0	0	0	0	0.000160333493666827	0	0	0	0	0	0	0	0
OTU_369	0	0	0	0	0	0	0	0	0	0	0	0	0	0	0	0	0	0	0	0	0	0	0	0	0	0	0	0	0	0	0	0	0	0	0	0	0	0	0	0	0	0	0	0	0	0	0	0	8.01667468334135e-05
OTU_370	0	0	0	0	0	0	0	0	0	0	0	0	0	0	0	0	0	0	0	0	0	0	0	0	0	0	0	0	0	0	0	0	0	0	0	0	0	0	0	0	0	0	0	0	0	0	0	0	0
OTU_371	0	0	0	0	0	0	0	0	0	0	0	0	0	0	0	0	0	0	0	0	0	0	0	0	0	0	0	0	0	0	0	0.000240500240500241	0	0	0	0	0	0	0	0	0	0	0	0	0	0	0	0	8.01667468334135e-05
OTU_372	0	0	0	0.000160333493666827	0.000160333493666827	0.000320666987333654	0	0	0	0	0	0	0	0.000320666987333654	0	8.01667468334135e-05	0	0.000400833734167067	0	8.01667468334135e-05	0	0	0.000160333493666827	0	0	0	0	0	8.01667468334135e-05	8.01667468334135e-05	0	0	0.000240500240500241	0	0	0	0	8.01667468334135e-05	8.01667468334135e-05	0	0	0	0	0	8.01667468334135e-05	0	0	8.01667468334135e-05	0
OTU_373	0	0	0	0	0	0	0	0	0	0	0	0	0	0	0	0	0	0	0	0	8.01667468334135e-05	0	0	0	0	0	0	0	0	0	0	0	0	0	0	0	0	0	0	0	0	0	0	0	0	0	0	0	0
OTU_374	0.000400833734167067	0	0	0	0	0	0	0	0	0	0	0.000160333493666827	0.000320666987333654	8.01667468334135e-05	0	0	0	0	0	0.000320666987333654	0	0	8.01667468334135e-05	0.000320666987333654	0.000320666987333654	0.000160333493666827	0	0	0	0	0	0	0	0	8.01667468334135e-05	0	0	0.000240500240500241	0	0.000160333493666827	0.000240500240500241	0	8.01667468334135e-05	0.000320666987333654	0	0.000240500240500241	0.000160333493666827	0	0.000160333493666827
OTU_375	0	0	0	0.000240500240500241	8.01667468334135e-05	0	0.000320666987333654	8.01667468334135e-05	0	8.01667468334135e-05	0	0	0	0	0	8.01667468334135e-05	0	0	0.000160333493666827	0	0	0	0	8.01667468334135e-05	0	0	0	0.000320666987333654	0	0	0.000160333493666827	0	0	0	0.000160333493666827	0	0	0	0.000240500240500241	0	0	0	0.000240500240500241	8.01667468334135e-05	8.01667468334135e-05	0	0	0	0
OTU_376	0	8.01667468334135e-05	0	0	0	0	0	0	0	0	0	0	0	0	0	0	0	0	0	0	0	0	0	0	0	0	0	0	0	0	0	0	0	0	0	0	0	0	8.01667468334135e-05	8.01667468334135e-05	0	0	0	0	0	0	0	0	8.01667468334135e-05
OTU_377	0	0	0	0	0	0	0	0	0	0	0	0	0	0	0	0	0	0	0	0	0	0	0	0	0	0	0	0	0	0	0	0	0.000160333493666827	0	0	0	0	0	0	0	0	0	0	0	0	0	0	0	0
OTU_378	0	0	0	0	0	0	0	0	0	0	0	0.000160333493666827	0	0	0	0	0	0	0	0	0	0	0	0	0	0	0	0	0	0	0	0	0	0	0	0	0	0	0	0	0	0	0	0	0	0	0	0	0
OTU_379	0	0	0	0	0	0	0	0	0	0	0	0	0	0	0	0	0	0	0	0	0	0	0	0	0	0	0	0	0	0	0	0	0	0	0	0	0	0	0	0	8.01667468334135e-05	0	0	0	0	0	0	0	0
OTU_380	8.01667468334135e-05	0	0	0	0	0	0	0	0	0	0	0	0	0	0	0	0	0	0	0	0	0	0	0	0	0	0	0	0	0	0	0	0	0	0	0	0	0	0	0	0	0	0	0	0	0	0	0	0
OTU_381	0	0	0	0	0	0	0	0	0	0	0	0	0	0	0	0	0	0	0	0	0	0	0	0	0	0	0	0	0	0	0	0	8.01667468334135e-05	0	0	0	0	0	0	0	0	0	0	0	0	0	0	0	0
OTU_382	0	0	0	0	0	0	0	0	0	0	0	0	0	0	0	0	0	0	0	0.000160333493666827	8.01667468334135e-05	0	0	0	0	0	0	0	0	0	0	0	0.000160333493666827	0	0	0	0	0	0	0	0	0	0	0	0	0	0	0	0
OTU_383	0.000160333493666827	8.01667468334135e-05	0.000160333493666827	0.000240500240500241	0	0.000561167227833895	0	8.01667468334135e-05	0.000160333493666827	8.01667468334135e-05	8.01667468334135e-05	0	0.000641333974667308	0.000160333493666827	0.000240500240500241	0	0	0.000641333974667308	0	0	0	0.000240500240500241	0	0	8.01667468334135e-05	0	0.000160333493666827	0	0.000160333493666827	8.01667468334135e-05	0	8.01667468334135e-05	0	8.01667468334135e-05	0	0.000160333493666827	0	0	0	0.000240500240500241	0	0.000160333493666827	0	8.01667468334135e-05	0	0	0	0	0.000641333974667308
OTU_384	0	0	0	0	0	0	0	8.01667468334135e-05	0	0	0.000160333493666827	0	0	0	0	0	0	0	0	8.01667468334135e-05	0	0	0	0	0.000160333493666827	0	0	8.01667468334135e-05	0	0	0	0	0	0	0	0	0	0	0	0	0	8.01667468334135e-05	0	0	0	0	0	0	0
OTU_385	0	0	0	0	0	0	0	0	0.000160333493666827	0	0	0	0	0	0	0	0	0	0	0	0	0	0	0	0	0	0	0	0	0	0	0	0	0	0	0	0	0	0	0	0	0	0	0	0	0	0	0	0
OTU_386	0.000240500240500241	0.000561167227833895	0.00128266794933462	0.00440917107583774	0.000400833734167067	0.00104216770883438	0.000160333493666827	0.000240500240500241	0.000160333493666827	0.000561167227833895	0.000801667468334135	0.000481000481000481	8.01667468334135e-05	8.01667468334135e-05	0.000400833734167067	0.00897867564534231	0.000481000481000481	0.000400833734167067	0	0	0.00104216770883438	0.00184383517716851	0.000721500721500722	0.000481000481000481	0.000160333493666827	0	0.000240500240500241	0.00160333493666827	0.000320666987333654	0.00104216770883438	0	0	8.01667468334135e-05	0.00184383517716851	0.0140291806958474	0.000561167227833895	0.000160333493666827	0.000160333493666827	0.000240500240500241	0	0	0.000400833734167067	8.01667468334135e-05	0	0.000400833734167067	8.01667468334135e-05	0.000721500721500722	8.01667468334135e-05	0
OTU_387	0.000240500240500241	0	0	0.000641333974667308	0.000240500240500241	0.0187590187590188	0.000801667468334135	0	0.00577200577200577	0.000801667468334135	0.000240500240500241	0.000561167227833895	0.000481000481000481	0	0.000400833734167067	0.000320666987333654	0.000400833734167067	0.00368767035433702	0.00112233445566779	0	0.00344717011383678	0.00168350168350168	0	0.000240500240500241	0	0	0	0.000641333974667308	0.000400833734167067	0.0642937309603976	0.000962000962000962	0	0.000320666987333654	0.000481000481000481	8.01667468334135e-05	8.01667468334135e-05	0.000160333493666827	0	0.000240500240500241	0	0	0.000481000481000481	0.000160333493666827	0.000320666987333654	0	0	0.00184383517716851	0.00689434022767356	0
OTU_388	0	0	0	0	0	0	0	0	0	0	0	0	0	0	0	0	0	0	0	0	0	0	0	0	0	0	0	0	0	0	0	0	0	0	0	0	0	0	0	0	0	0	0	0	0	0	0	0	0
OTU_389	8.01667468334135e-05	0	0	0	0	0	0	0	0	0	0	0	0	0	0	0	0	0	0	0.000400833734167067	0	0	8.01667468334135e-05	0	8.01667468334135e-05	0	0	0	0	0	0	8.01667468334135e-05	0	0	8.01667468334135e-05	0	0	0	0.000400833734167067	0.000240500240500241	0.000641333974667308	0	0.000160333493666827	0	0	0	0	0	0.000160333493666827
OTU_390	0	0	0	0	0	0	0	0	0	0	0	8.01667468334135e-05	0	0	0	0	0	0	0	0	0	0	0	0	0	0	0	0	0	0	0	0	0	0	0	0	0	0	0	0	0	0	0	0	0	0	0	0	0
OTU_391	0.000240500240500241	0	0.000160333493666827	0	0	0	0	0	8.01667468334135e-05	0	8.01667468334135e-05	0	0	0	0	0	0	8.01667468334135e-05	0	0	0	0.000160333493666827	0	0	0	0	0	0	0	0	0	0	0	0	0	8.01667468334135e-05	0	0	0	0	0	0	0	0	0	0	0	0	0
OTU_392	8.01667468334135e-05	0.000240500240500241	0.000240500240500241	8.01667468334135e-05	8.01667468334135e-05	0	0.00144300144300144	0	0.000240500240500241	0	0.000240500240500241	0	0.000240500240500241	0.000320666987333654	8.01667468334135e-05	8.01667468334135e-05	8.01667468334135e-05	0.000320666987333654	0.00641333974667308	0	8.01667468334135e-05	0	8.01667468334135e-05	8.01667468334135e-05	0	8.01667468334135e-05	8.01667468334135e-05	0	0	0.000320666987333654	0.00288600288600289	0	0	0	0	0.000240500240500241	0.000320666987333654	0.000160333493666827	0.000240500240500241	0	0	8.01667468334135e-05	0.000320666987333654	0.00128266794933462	8.01667468334135e-05	0	0.000481000481000481	0.000160333493666827	0
OTU_393	0	0	0	0	0	0	0	0	0	0	0	0	0	0	0	0	0	0	0	0	0	0	0	0	0	0	8.01667468334135e-05	0	0	0	0	0	0	0	0	0.000160333493666827	0	0	0	0	0	0	0	0	0	0	0	0	0
OTU_394	0	0	0	0	0	0	0	0	0	0	0	0	0	0	0	8.01667468334135e-05	0	0	0	0	0	0	0	0	0	0	0	0	0	0	0	0	0	0	0	0	0	0	0	0	0	0	0	0	0	0	0	0	0
OTU_395	0	0	0	0	0	0	0	0	0	0	0	0	0	0	0	8.01667468334135e-05	0	0	0	0	0	8.01667468334135e-05	0	0	0	0	0	0	0	0	0	0	0	0	0	0	0	0	0	0	0	0	0	0	0	0	0	0	0
OTU_396	8.01667468334135e-05	0	0	0	0	0	0	0	0	0	0	0	0	0	0	0	0	0	0	0	0	0	0	0	0	0	0	0	0	0	0	0	0	0	0	0	0	0	0	0	0	0	0	0	0	0	0	0	0.000240500240500241
OTU_397	0	0	0	0	0	0	0	0	0	0	0	0	0	8.01667468334135e-05	0	0	0	0	0	0	0	0	0	8.01667468334135e-05	0	0	0	0	0	0	0	0	0	0	0	0	0	0	0	0	8.01667468334135e-05	0	0	0	0	0	0	0	8.01667468334135e-05
OTU_398	0	0	0	0	0	0	0	0	0	0	0	0	0.000160333493666827	0	0	0	0	0	0	0	0	0	0	0	0	0	0	0	0	0	0	0	0	0	0	0	0	0	0	0	0	0	0	0	0	0	0	0	8.01667468334135e-05
OTU_399	0	0	0	0	0	0	0	0	0	0	0	0	0	0	0	0	0	0	0	8.01667468334135e-05	0	0	0	0	0	0	0	0	0	0	0	0.000160333493666827	0	0	0	0	0	8.01667468334135e-05	0	0	0	0	0	0	0	0	0	0	0
OTU_400	0	0	0	0	0	0	0	0	0	0	0	0	0	0	0	0	0	0	0	0	0	0	0	0	0	0	0	0	0	0	0	0	0	0	0	0	0	0	0	0	0	0	0	0	0	0	0	0	0
OTU_401	0	0	0	8.01667468334135e-05	0	0	0.000320666987333654	0	0	0	0	0	0	0	0	8.01667468334135e-05	0	0	0.000160333493666827	0	0	0	0	0	0	0	8.01667468334135e-05	0	0	0	8.01667468334135e-05	0	0.000160333493666827	0	0	0	0	0	0	0	0	0	8.01667468334135e-05	0	0	0	0	0	0
OTU_402	8.01667468334135e-05	0	8.01667468334135e-05	8.01667468334135e-05	0	0.000240500240500241	0	0	8.01667468334135e-05	0	8.01667468334135e-05	0	0	0	0	0	0	0.000320666987333654	0	0	0	0	0	0	0.000240500240500241	0	0.000160333493666827	8.01667468334135e-05	0.000240500240500241	8.01667468334135e-05	0	0	8.01667468334135e-05	0	0	8.01667468334135e-05	0	0	8.01667468334135e-05	0.000160333493666827	0	0	0	8.01667468334135e-05	0.000160333493666827	0	0	0	0.000240500240500241
OTU_403	0.0121853455186789	0.00160333493666827	0.00649350649350649	0.000801667468334135	0.00136283469616803	0.00208433541766875	0.00505050505050505	0.000721500721500722	0.00336700336700337	0.00232483565816899	0.00248516915183582	0.00200416867083534	0.00521083854417188	0.00136283469616803	0.00777617444284111	0.000962000962000962	0.00104216770883438	0.00384800384800385	0.00513067179733846	0.000641333974667308	0.00184383517716851	0.0029661696328363	0.00128266794933462	0.00513067179733846	0.00264550264550265	0.0017636684303351	0.00849767516434183	0.000962000962000962	0.00144300144300144	0.00272566939233606	0.00264550264550265	0.000561167227833895	0.000881834215167548	0.00272566939233606	0.00112233445566779	0.00785634118967452	0.00288600288600289	0.00272566939233606	0.000881834215167548	0.000481000481000481	0.0059323392656726	0.00144300144300144	0.000881834215167548	0.00168350168350168	0.00128266794933462	0.00264550264550265	0.000721500721500722	0.00128266794933462	0.000481000481000481
OTU_404	0	0	0	0	0	0	0	0	0	0	0	0	0	0	0.000160333493666827	0	0	0	0	0	0	8.01667468334135e-05	0	0	0	0	0	8.01667468334135e-05	0	0	0	0.000320666987333654	0	0.000160333493666827	0	0	0	0	0	0	0	0	0	0	0	0	0	0	0
OTU_405	0	0	0	0	0	0	0	0	0	0	0	0	0	0	0	0	0	0	0	0	0	0	0	0	0	0	0	0	8.01667468334135e-05	8.01667468334135e-05	0.000160333493666827	0	0	0	0	0	0	0	0	0	0	0	0	0	0	0	0	0	0
OTU_406	0	0	0	0	0	0	0	0	0	0	0	0	0	0	0	0	0	0	0	0	0	0	0	0	0	0	0	0	0	0	0	0	0	0	0	0	0	0	0	0	0	0	0	0	0	0	0	0	0
OTU_407	0	0	0	0	0	0	0	0	0	0	0	0	0	0	0	0	0	0	0	0	0	0	0	0	0	0	0	0	0	0	0	0	0	0	0	0	0	0	0	0	8.01667468334135e-05	0	0	0	0	0	8.01667468334135e-05	0	0
OTU_408	8.01667468334135e-05	0	0	0	0	0	0	0	0	0	0	0	0	0	0	0	0	0	0	0	0	0	0	0	0	0	0	0	0	0	0	0	0	0	0	0	0	0	0	0	0.000160333493666827	0	0	0	0	0	0	0	0
OTU_409	0	0	0	0	0	0	0	0	0	0	0	0	0	0	0	0	0	0	0	8.01667468334135e-05	0	0	0	0	0	0	0	0	0	0	0	0	0	0	0	0	0	0	0	0	0	0	0	0	0	0	0	0	0
OTU_410	0	0	0	0	0	0	0	0	0	0	0	0	0	0	0	0	0	0	0	0	0	0	0	0	0	0	0	0	0	0	0	0	0	0	0	0	0	8.01667468334135e-05	0	0	8.01667468334135e-05	0	0	0	0	0	0	0	8.01667468334135e-05
OTU_411	0	0.000240500240500241	0	0	0	0	0	0	0	0	0	0	0	0	0	8.01667468334135e-05	0	0	0	0	0	0	0	0	0	0	0	0	0	0	0	0	0	8.01667468334135e-05	0	0	0	0	0	0	0	0.000160333493666827	0	0	0	0	8.01667468334135e-05	0	0
OTU_412	0	0	0	0	0	0	0	0	0	0	0	0	0	0	0	0	0	0	0	0	0	0	0	0.000160333493666827	0	0	0	0.000160333493666827	0	0	0	0	8.01667468334135e-05	0	0	0	0	0	8.01667468334135e-05	0	0	0	0	0	0	0	0	0	0
OTU_413	0.000400833734167067	8.01667468334135e-05	0.000160333493666827	8.01667468334135e-05	0.000320666987333654	8.01667468334135e-05	0.000481000481000481	0.000160333493666827	0.000320666987333654	0.000561167227833895	0.00152316818983486	0.000561167227833895	0.000481000481000481	8.01667468334135e-05	0.000481000481000481	0.000320666987333654	0.00112233445566779	0.000160333493666827	0.000400833734167067	8.01667468334135e-05	0.000160333493666827	0.000561167227833895	0.00216450216450216	0.00136283469616803	0.000240500240500241	8.01667468334135e-05	0.000481000481000481	0.000320666987333654	0.000721500721500722	8.01667468334135e-05	0.000641333974667308	0.000160333493666827	0.000721500721500722	0.000801667468334135	0.00152316818983486	0.000801667468334135	0.000721500721500722	0.0012025012025012	0.000481000481000481	0	0.00160333493666827	8.01667468334135e-05	0.000721500721500722	0.000641333974667308	0.000881834215167548	0.00224466891133558	0.000320666987333654	8.01667468334135e-05	8.01667468334135e-05
OTU_414	0	0	0	0	0	0	0	0	0	0	0	0	0	0	0	0	0	0	0	0	0	0	0	0	0	0	0	0	0	0	0	8.01667468334135e-05	0	0	0	0	0	0	0	0	0	0	0	8.01667468334135e-05	0	0	0	0	0
OTU_415	0	0	8.01667468334135e-05	0	0	0	0	8.01667468334135e-05	0	8.01667468334135e-05	8.01667468334135e-05	8.01667468334135e-05	0	0	0	0	0	0	0	0	0	0	0	0	0	0	0	0	8.01667468334135e-05	8.01667468334135e-05	0	0	8.01667468334135e-05	0	0	0.000320666987333654	0	8.01667468334135e-05	8.01667468334135e-05	0	0	0	0	0	0	0	0	0	8.01667468334135e-05
OTU_416	0.000240500240500241	0	8.01667468334135e-05	8.01667468334135e-05	8.01667468334135e-05	0	0	0	8.01667468334135e-05	0	0.000240500240500241	0	8.01667468334135e-05	0	0.000160333493666827	8.01667468334135e-05	8.01667468334135e-05	0	0	0	0	8.01667468334135e-05	8.01667468334135e-05	0.000160333493666827	8.01667468334135e-05	0	8.01667468334135e-05	0	0	0	0	0	0	0	0	0.000240500240500241	0.000160333493666827	0	8.01667468334135e-05	0	0	0	0	0	8.01667468334135e-05	8.01667468334135e-05	0	0	0
OTU_417	0	0	0	0	0	0	8.01667468334135e-05	0	0	0	0	0	0	0	0	0	0	0	0	0	0	0	0	0	0	0	0	0	0	0	0	0	0	0	0	0	0	0	0	0	0	0	0	0	0	0	0	0	0
OTU_418	0	0	0	0	8.01667468334135e-05	0	0	0	0	0.000160333493666827	0	0	0	0	0	0	0	8.01667468334135e-05	0.000160333493666827	0	0	0	0.000160333493666827	0	0	0.000160333493666827	8.01667468334135e-05	0	0	0	0	0	8.01667468334135e-05	0	0	0	8.01667468334135e-05	8.01667468334135e-05	0	0	0	0	0	0	8.01667468334135e-05	0	8.01667468334135e-05	8.01667468334135e-05	0
OTU_419	0	0	0	0	8.01667468334135e-05	0	0	0	0	0	0	0	0	0	0	0	0	0	0	0	0	0	0	0	0	0	0	0	0	0	0	0	0	0	0	0	0	0	0	0	0	0	0	0	0	0	0	0	0
OTU_420	0.000481000481000481	0.000561167227833895	0.00392817059483726	0.000240500240500241	0.000240500240500241	8.01667468334135e-05	0.000240500240500241	0.0012025012025012	0.000962000962000962	0.000561167227833895	0.000721500721500722	0.000481000481000481	0.000400833734167067	0.000641333974667308	0.00216450216450216	0.000240500240500241	8.01667468334135e-05	0.000240500240500241	0.000320666987333654	0.000481000481000481	0.000320666987333654	0.00208433541766875	0	0.000481000481000481	0.000240500240500241	0.000400833734167067	0.00320666987333654	8.01667468334135e-05	0.000160333493666827	0.000160333493666827	0	0.000240500240500241	0.000240500240500241	0.00240500240500241	0	0.000641333974667308	0.000160333493666827	0.00248516915183582	0.000160333493666827	0.00368767035433702	0	0.000400833734167067	0	0.000801667468334135	0.000320666987333654	0.00272566939233606	8.01667468334135e-05	0.000240500240500241	0.0017636684303351
OTU_421	0	0	8.01667468334135e-05	8.01667468334135e-05	0	0	8.01667468334135e-05	0	0	0	0	0	0	0	8.01667468334135e-05	0.000320666987333654	8.01667468334135e-05	0	8.01667468334135e-05	0.000721500721500722	8.01667468334135e-05	0.000240500240500241	0	0	0	0	0	0	0.000240500240500241	0.000400833734167067	8.01667468334135e-05	0	0	0	0	0	0.000481000481000481	0	0	0	0	0	0.000160333493666827	8.01667468334135e-05	0.000481000481000481	0	0	0	8.01667468334135e-05
OTU_422	0	0	0	0	0	0	0.000160333493666827	0	0	0	0	0	0	0	0	0	0	0	0	0	0	0	0	0	0	0	0	0	0	0	0	0	0	0	0	0	0	0	0	0	0	0	0	0	0	0	0	0	0
OTU_423	0	0	0	0	0	0	0	0	0	0	0	0	0	0	0	0	0	8.01667468334135e-05	0	0	0	0	0	0	8.01667468334135e-05	0	0	0	0	0	0	0	0	0	0	0	0	0	0	0	0	8.01667468334135e-05	0	0	0	0	0	0	0
OTU_424	0	0	0	0	0	0	0	0	0	0	0	0	0	0	0	0	0	0	0	0	0	0	0	0	0	0	0	0	0	0	0	8.01667468334135e-05	0	0	0	0	0	0	0	0	0.000160333493666827	0	0	0	0	0	0	0	0
OTU_425	0	0	0	0	0	0	0	0	0	0	0	0	0	0	0	0	0	0	0	0	0	0	0	0	0	0	0	0	0	0	0	0	0	0	0	0	0	0	0	0	0	0	0	0	0	0	0	0	0
OTU_426	0.000160333493666827	0	0	0	0	0	0	0	8.01667468334135e-05	0	0	0	0	0	0	0	0	8.01667468334135e-05	0	0	0	0	0	0	0	0	0	0	0	0	0	0	0.000240500240500241	0	0	0	0	0	0	0	0	0	0	0	0	0	0	0	0
OTU_427	0	0	0	0	0	0	0	0	0	0	0	0	0	0	0	0	0	0	8.01667468334135e-05	0	0	0	0	0	0	0.000160333493666827	0	0	0	0	0	0	8.01667468334135e-05	0	0	0	0	0	0	0	0	0	0	0	8.01667468334135e-05	0	0	0	0
OTU_428	8.01667468334135e-05	0	0	0	0	0	0	0	0	0	0	0	0	0	0	0	0	8.01667468334135e-05	0	0	0	0	0	0	0	0	0	0	0	0.000160333493666827	0	0	0	0.000160333493666827	0	0	0	0	0	0	0	0	0	0	0	0	0	0	0
OTU_429	0	0	0	0	0	0	0	0	0	0	0	0	0.000160333493666827	0	0	0	0	0	0	0	0	0	0	0	0	0	0	0	0	0	0	0	0	0	8.01667468334135e-05	0	0	0	0	0	0	0	0	0	0	0	0	0	0
OTU_430	0.00272566939233606	0.00144300144300144	0.00200416867083534	0.000641333974667308	0.00112233445566779	0.000561167227833895	0.0047298380631714	0.000641333974667308	0.000641333974667308	0.00248516915183582	0.00168350168350168	0.00224466891133558	0.0017636684303351	0.000881834215167548	0.00136283469616803	0.00112233445566779	0.00104216770883438	0.000320666987333654	0.00288600288600289	0.000721500721500722	0.000320666987333654	0.0017636684303351	0.00136283469616803	0.00192400192400192	0.00160333493666827	0.0012025012025012	0.0017636684303351	0.000801667468334135	0.00168350168350168	0.000400833734167067	0.00208433541766875	0.00112233445566779	8.01667468334135e-05	0.00513067179733846	0.00280583613916947	0.000962000962000962	0.000561167227833895	0.00328683662016995	0.00104216770883438	0.000962000962000962	0.00168350168350168	0.00128266794933462	0.000481000481000481	0.00152316818983486	0.000400833734167067	0.00272566939233606	0.000801667468334135	0.00112233445566779	0.000962000962000962
OTU_431	0	0	0	0	0	0	0	0	0	0	0	0	0	0	0	0	0	0	0	0	0	0	0	0	0	0.000160333493666827	0	0	0	0	0	0	0	0	0	0	0	0	0	0	0	0	0	0	0	0	8.01667468334135e-05	0	0
OTU_432	0	0	0	0	0	0	0	0	0	0	0	0	8.01667468334135e-05	0	0	0	0	0	0	0	0	0	0	0	0	0	0	0	0	0	0	0	0	0	0	0.000160333493666827	0	0	0	0	0	0	0	0	8.01667468334135e-05	0	0	0	0
OTU_433	0	0	0.00104216770883438	0.000160333493666827	8.01667468334135e-05	0.00136283469616803	8.01667468334135e-05	0.000801667468334135	0.00192400192400192	0.000240500240500241	0.0012025012025012	0.00112233445566779	0.00104216770883438	0.000240500240500241	0.000641333974667308	8.01667468334135e-05	0.000881834215167548	8.01667468334135e-05	0.000240500240500241	0	0.00104216770883438	0.00168350168350168	0.000721500721500722	0.000641333974667308	0.000641333974667308	8.01667468334135e-05	0.000801667468334135	0	0.000400833734167067	0	0.000240500240500241	0.000160333493666827	0.000320666987333654	0.00112233445566779	0.000481000481000481	0.000801667468334135	0.000240500240500241	0.000400833734167067	0.000400833734167067	0	0.000160333493666827	0.000721500721500722	0.000320666987333654	0.000962000962000962	0.000801667468334135	0	0.000400833734167067	0.000160333493666827	0
OTU_434	0	0	0	0	0	0.00312650312650313	0.000721500721500722	0	0	0	0	0	0	0	0	0	0	0.00184383517716851	0.000641333974667308	0	0	0	0	0	0	0	0	0	0	0.000801667468334135	0.000561167227833895	0	0	0	0	0	0	0	0	0	0	0	0	0	0	0	0	0.0371973705307039	0
OTU_435	0	0.000160333493666827	8.01667468334135e-05	0	0	8.01667468334135e-05	0	0.000160333493666827	0	0	0	0.000160333493666827	0	0.000160333493666827	0	0.000160333493666827	0	0	0	0	0	0	0.000481000481000481	0	8.01667468334135e-05	0	8.01667468334135e-05	8.01667468334135e-05	0.000160333493666827	0	0	0.000320666987333654	8.01667468334135e-05	8.01667468334135e-05	0	8.01667468334135e-05	0	0	0.000561167227833895	0.000160333493666827	0	8.01667468334135e-05	0.000160333493666827	0	8.01667468334135e-05	0.000320666987333654	0	0	0.000240500240500241
OTU_436	0	0	0	0	0	0	0	0	8.01667468334135e-05	0	0	0	0	0	0	0	0	8.01667468334135e-05	0	0	0	0	0	0	0	0	0	0	0	0	0	0	0	0	0	0	0	0	0	0	0	0	0	0	0	0	0	0	0
OTU_437	0	0	0	0	0	0.000160333493666827	0	0	0	0	0	0	0	0	0	0	0	0	0	0	0	0	0	0	0	0	0	0	0	0	0	0	0	0	0	0	0	0	0	0	0	0	0	0	0	0	0	0	0
OTU_438	0	0	0	0	0	0	0	0	0	0	0	0	0	0	0	0	0	0	0	0	0	0	0	0	0	0	0	0	0	0	0	0	0	0	0	0	0	0	0	0	0	0	0	8.01667468334135e-05	0	0	0	0	0
OTU_439	0.000320666987333654	8.01667468334135e-05	0	0	0	0	0	0	0	0	0	0	0.000400833734167067	0	0	0	0	0	0	0.000160333493666827	0.000160333493666827	0	0.000160333493666827	0.000240500240500241	8.01667468334135e-05	0	0	0	0	0	0	0.000240500240500241	0	0	8.01667468334135e-05	0	0	8.01667468334135e-05	0.000240500240500241	0.000320666987333654	8.01667468334135e-05	0	0	0.000160333493666827	0	0	0.000160333493666827	0	0.000481000481000481
OTU_440	8.01667468334135e-05	0.000240500240500241	0.000320666987333654	8.01667468334135e-05	0	0	0	0	8.01667468334135e-05	8.01667468334135e-05	0.000320666987333654	0.00104216770883438	0.000240500240500241	0.000561167227833895	0.000641333974667308	0	0	8.01667468334135e-05	0	0	8.01667468334135e-05	0.000160333493666827	0	0.000481000481000481	0.000240500240500241	0.000561167227833895	0.000160333493666827	0	0.000160333493666827	0.000320666987333654	0	0	0	0.000160333493666827	0	0.000240500240500241	0.000160333493666827	0.00489017155683822	0	0	0	0	0	0.000160333493666827	0	0.0201218534551868	0	0	0
OTU_441	0	0	0	0	0	0	0	0	0	0	0	0	0	0	0	0	0	0	0	0	0	0	0	0	0	0	0	0	0	0	0	0	0	0	0	0	0	0	0	0	0	0	0	0	0	0	0	0	0
OTU_442	0	0	0	0	0	0	0	0	0	0	0	0	8.01667468334135e-05	0	0	0	0	0	0	0	0	0	0	0	0	0	0	0	0	0	0	0	0	8.01667468334135e-05	0	0	0	8.01667468334135e-05	0	0	0	0	0	0	0	0	0	0	0
OTU_443	0.000320666987333654	0	8.01667468334135e-05	0	0	0	0	0	0	0	0	8.01667468334135e-05	0.000320666987333654	8.01667468334135e-05	0	0	0	0	0	0	0	0.000160333493666827	0.000160333493666827	8.01667468334135e-05	0.000240500240500241	0	0	0	0	0	0	0	8.01667468334135e-05	0	8.01667468334135e-05	0	0	0.000160333493666827	0.000240500240500241	0.000160333493666827	0	0	0	8.01667468334135e-05	0	0	0.000160333493666827	0	8.01667468334135e-05
OTU_444	0	0	0	0	0	8.01667468334135e-05	0	0	0	0	0	0	0	0	0	0	0.000320666987333654	0	0	0	0	0	0	0	0	0	0	0	0	0	0	0	0	0	0	0	0	0	0	0	0	0	0	0	0	0	0	0	0
OTU_445	0	0	0	0	0	0	0	0	0	0	0	0	0	0	0	0	0	0	0	0	0	0	0	0	0	0	0	0	0	0	0	0	0	0	0	0	0	0	0	0	0	0	0	0	0	0	8.01667468334135e-05	0	0
OTU_446	0	0	0	0	0	0	0	0	0	0	0	0	0	0	0	0	0	0	0	0	0	0	0	0	0	0	0	0	0	0	0	0	0	0	0	0	0	0	0	8.01667468334135e-05	0	0	0	0	0	0	0	0	0
OTU_447	0	0	0	0	0	0	0	0	0	0	0	0	0	0	0	0	0	0	0	0	0	0	0	8.01667468334135e-05	0	0	0	0	0	0	0	0	0	0	0	0	0	0	0	0	0	0	0	0	0	0	0	0	0
OTU_448	0	0	0	0	0	0	0.000160333493666827	0	0	0	0	0	0	0	0	0	0	0	0	0	0	0	0	0	0	0	0	8.01667468334135e-05	0	0	0	0	0	0	0	0	0	0	0	0	0	0	0	0	0	0	0	0	0
OTU_449	0	0	0	0	0.000240500240500241	8.01667468334135e-05	8.01667468334135e-05	0	0	0.000240500240500241	0	0	0	0	0	0	0.000160333493666827	0	0.000240500240500241	0	0	8.01667468334135e-05	0.000160333493666827	8.01667468334135e-05	8.01667468334135e-05	0	0	8.01667468334135e-05	8.01667468334135e-05	8.01667468334135e-05	8.01667468334135e-05	0	0	0	0	0	8.01667468334135e-05	0	0.000160333493666827	0	0	8.01667468334135e-05	0	0.000160333493666827	0	0	0	0	0
OTU_450	0	0	0	0	0	0	0	0	0	0	0	8.01667468334135e-05	0	0	0	0	0	0	0	0	0	0	0	0	0	0	0	0	0	0	0	0	0	0	0	8.01667468334135e-05	0	0	0	0	0	0	0	0	0	0	0	0	0
OTU_451	0	0	0	0	0	0	0	0	0.000160333493666827	0	0	0	8.01667468334135e-05	0	0	0	0	0	0	0	0	8.01667468334135e-05	0	0	0	0	0	0	0	0	0	0	0	0	0	0	0	0	0	0	0	0	0	0	0	0	0	0	0
OTU_452	0	0	0	0	0	0	0	0	0	0	0	0	0	0	0	0	0	0	0	0	0	0	0	0	0	0	0	0	0	0	0	0	0	0	0	0	0	0	0	0	0	0	0	0	0	0	0	0	0
OTU_453	0	0	0	0	0	0	0	0	0	0	0	0	0	0	0	0	0	0	0	0	8.01667468334135e-05	0	0	0	0	0	0	0	0	0	0	0	0	0	0	0	0	0	0	0	0	8.01667468334135e-05	0	0	0	0	0	0	0
OTU_454	0	0	0	0	0	0	0	0	0	0	0	0	0	0	0	0	0	0	0	0	0	0	0	0	0	0	0	0	0	0	0	0	0	0	0	0	0	0	0	0	0	0	0	0	0	0	0	0	0
OTU_455	0.000561167227833895	0.270161936828604	0.0376783710117043	0.133878467211801	0.241221741221741	0.0198011864678531	0.142456309122976	0.0373577040243707	0.0101811768478435	0.00994067660734327	0.0191598524931858	0.00825717492384159	0.00168350168350168	0.220458553791887	0.059323392656726	0.200577200577201	0.022286355619689	0.0190796857463524	0.0993265993265993	0.0824114157447491	0.0739939073272407	0.0320666987333654	0.170514670514671	0.0622895622895623	0.00128266794933462	0.204906204906205	0.0363155363155363	0.251803751803752	0.0979637646304313	0.0633317299983967	0.0417668751002084	0.0846560846560847	0.178451178451178	0.0715087381754048	0.023649190315857	0.0242905242905243	0.103415103415103	0.0221260221260221	0.12049062049062	0.00505050505050505	0.000240500240500241	0.0521083854417188	0.184303350970018	0.0121853455186789	0.0907487574154241	0.0182780182780183	0.169232002565336	0.0246111912778579	0.0229276895943563
OTU_456	0	0	0	0	0	0	0	0	0	0	0	0	0.000160333493666827	0	0	0	0	0	0	8.01667468334135e-05	0	0	0	0	0	0	0	0	0	0	0	0	0	0	0	0	0	0	0	0.000240500240500241	0	0	0	0	0	0	8.01667468334135e-05	0	0
OTU_457	0	0.000160333493666827	0	0	0	8.01667468334135e-05	0	0	8.01667468334135e-05	0	0	0	0	0	8.01667468334135e-05	0	0	0.000160333493666827	0	0.000160333493666827	0	0	0	0	0	8.01667468334135e-05	0	0	0.000160333493666827	0	0	0	0.000160333493666827	0	0	0	0	0	0	0	0	0.000160333493666827	0	0	0	0	0	0	0
OTU_458	0	0	0	0	0	0	0	0	0	0	0	0	0	0	0	0	0	0	0	0	0	0	0	0	0	0	0	0	0	0	0	0	0	0	0	0	0	0	0	0	0	0	0	0	0	0	0	0	0
OTU_459	0	0	0	0	0	0	0	0	0	0	0	0	0	0	0	0	0	0	0	0	0	0	0	0	0	0	0	0	0	0	0	0	0	0	0	0	0	0	0	0	0	0	0	0	0	0	0	0	0
OTU_460	0	0	0	0	0	0	0	0	0	0	0	0	0	0	0	0	0	0	0	0	0	0	0	0	0	0	0	0	0	0	0	0	0	0	0	0	0	0	0	0	0	0	0	0	0	0	0	0	0
OTU_461	0.00136283469616803	0.000481000481000481	0.000801667468334135	8.01667468334135e-05	0.000641333974667308	0.000400833734167067	0.000481000481000481	0.000160333493666827	0.000481000481000481	0.00128266794933462	0.00216450216450216	0.000801667468334135	0.000881834215167548	0.000320666987333654	0.000881834215167548	0.000400833734167067	0.00144300144300144	0.000240500240500241	0.000881834215167548	8.01667468334135e-05	0.000721500721500722	0.000481000481000481	0.000641333974667308	0.00184383517716851	0.000721500721500722	0.000400833734167067	0.000881834215167548	0.000481000481000481	0.000962000962000962	0.000320666987333654	0.00160333493666827	0.000160333493666827	0.000320666987333654	0.000881834215167548	0.00280583613916947	0.00248516915183582	0.00136283469616803	0.00144300144300144	8.01667468334135e-05	0.000160333493666827	0.00200416867083534	0.000320666987333654	0.000481000481000481	0.00104216770883438	0.0017636684303351	0.00160333493666827	0.000240500240500241	0.000561167227833895	0
OTU_462	0	0.000801667468334135	0.000400833734167067	0.000881834215167548	0.000881834215167548	8.01667468334135e-05	0.000641333974667308	0.000320666987333654	0	8.01667468334135e-05	0.000160333493666827	0	0	0.00112233445566779	0.000801667468334135	0.00144300144300144	8.01667468334135e-05	0.000240500240500241	0.000962000962000962	0.000240500240500241	0.000240500240500241	0.000160333493666827	0.0012025012025012	0.00104216770883438	8.01667468334135e-05	0.000801667468334135	0.000240500240500241	0.00208433541766875	0.000320666987333654	0.000881834215167548	0.000561167227833895	0.000240500240500241	0.000801667468334135	0.000320666987333654	0.000160333493666827	0.000320666987333654	0.00152316818983486	0.000240500240500241	0.000561167227833895	0.000160333493666827	0	0.000160333493666827	0.00160333493666827	0	0.0012025012025012	8.01667468334135e-05	0.000881834215167548	0.000160333493666827	0.000160333493666827
OTU_463	0	0	0	0	0	0	0	0	0	0	0	0	0.000160333493666827	0	0	0	0	0	0	0	0	0	0	0	0	0	0	0	0	0	0	0	0	0	0	0	8.01667468334135e-05	0	0	0	0	0	0	0	0	0	0	0	0
OTU_464	0	0	0	0	8.01667468334135e-05	0	0	8.01667468334135e-05	0	0	0	8.01667468334135e-05	0	0	0.000160333493666827	0	0	8.01667468334135e-05	0	0.000160333493666827	0	0	8.01667468334135e-05	8.01667468334135e-05	8.01667468334135e-05	0	0	0	0	0	0	0	0.000240500240500241	0	0	8.01667468334135e-05	0	8.01667468334135e-05	0	0	0	0	0	0	0	8.01667468334135e-05	0	0	8.01667468334135e-05
OTU_465	0	0	0	0	0	0	0	0	0	0	0	0	0	0	0	0	0	0	0	0	0	8.01667468334135e-05	0	0	0	0	0	0	0	0	0	0	0	0	0	0	0	0	0	0	0	0	0	0	0	0	0	0	0
OTU_466	0	0	0.000561167227833895	0	8.01667468334135e-05	0	0	0	0	0	0	0	0	0	0.000160333493666827	0.000160333493666827	0	0	0	0	0	0.000240500240500241	0	0	8.01667468334135e-05	0.000160333493666827	0.000320666987333654	0	0	0	0	0.000160333493666827	0.000240500240500241	8.01667468334135e-05	0	8.01667468334135e-05	0	0	0	0	0	0	0	0	0.000320666987333654	0.000160333493666827	0	0	8.01667468334135e-05
OTU_467	0	0.000240500240500241	0	0.000240500240500241	0.000801667468334135	8.01667468334135e-05	0.000481000481000481	0.000320666987333654	0	0	0	8.01667468334135e-05	0	8.01667468334135e-05	8.01667468334135e-05	0.000481000481000481	0.000160333493666827	8.01667468334135e-05	0.000240500240500241	0.000881834215167548	8.01667468334135e-05	0.000400833734167067	0.000481000481000481	0.000240500240500241	0	0.000240500240500241	8.01667468334135e-05	0.000320666987333654	0.000240500240500241	0.000320666987333654	0.000240500240500241	0.000481000481000481	8.01667468334135e-05	0.000641333974667308	0	0.000320666987333654	0	8.01667468334135e-05	0.000240500240500241	8.01667468334135e-05	0	0	0.000320666987333654	0	0.000320666987333654	0.000240500240500241	0.000160333493666827	0	0.000160333493666827
OTU_468	0	0	0	0	0	0	0	0	0	0	0	0	0	0	0	0	0	0	0	0	0	0	0	0	0	0	0	0	0	0	0	0	0	0	0	0	0	0	0	0	0	0	0	0	0	0	0	0	0
OTU_469	0	0	0	0	0	0	0	0	0	0	0	0	0	0	0	0	0	0	0	0	0	0	0	0	0	0	0	0	0	0	0	0	0	0	0	0	0	0	0	0	0	0	0	0	0	0	0	0	0
OTU_470	0.00168350168350168	0.00168350168350168	0.000801667468334135	0.0017636684303351	0.000962000962000962	0.000561167227833895	0.000801667468334135	0.000320666987333654	0.000801667468334135	0.000641333974667308	0.00945967612634279	0.00288600288600289	0.00224466891133558	0.00128266794933462	0.00136283469616803	0.000400833734167067	0.00328683662016995	0.000160333493666827	0.000721500721500722	0.00112233445566779	8.01667468334135e-05	0.00192400192400192	0.0108225108225108	0.00384800384800385	0.00320666987333654	0.00168350168350168	0.0017636684303351	0.00464967131633798	0.00729517396184063	0	0.000320666987333654	0.00184383517716851	0.00256533589866923	0.00168350168350168	0.00881834215167548	0.00160333493666827	0.00128266794933462	0.0088985088985089	0.00673400673400673	0.000721500721500722	0.00681417348084015	0.000320666987333654	0.00280583613916947	0.00376783710117043	0.0017636684303351	0.0149110149110149	0.00272566939233606	8.01667468334135e-05	0.00136283469616803
OTU_471	0	0	0	0	0.000160333493666827	0	0	0	0	0	0	0	0	0	0	0	0	0	0	0	0	0	0	0	0	0	0	0	0	0	0	0	0	0	0	0	0	0	0	0	0	0	0	0	0	0	0	0	0
OTU_472	0	0	0	0	0	0	0	0	8.01667468334135e-05	0	0	0	0	8.01667468334135e-05	8.01667468334135e-05	0.000160333493666827	0	8.01667468334135e-05	0	0	0	0.000160333493666827	0	0.000160333493666827	0	0	8.01667468334135e-05	0	8.01667468334135e-05	0	0	0	0	0	0	0	0	0	0	8.01667468334135e-05	0	0	0	0	8.01667468334135e-05	0	0	0	0
OTU_473	0	0	0	0	0	0	0	0	8.01667468334135e-05	0	0	0	0	0	0	0	0	0	0	0	0	0	0	0	0	0	0	0	0	0	0	0	0	0	0	0	0	0	0	0	0	0	0	0	0	0	0	0	0
OTU_474	0	0	0	0	0	0	0	0	0	0	0	0	0	0	0	0	0	0	0	0	0	0	0	0	0	0	0	0	0	0	0	0	0	0	0	0	0	0	0	0	0	0	0	0	0	0	0	0	8.01667468334135e-05
OTU_475	0	0	0	0	0	0	0	0	0	0	0	0	0	0	0	0	0	0	0	0	0	0	0	0	0	0	0	0	0	0	0	0	0	0	0	0	0	0	0	0	0	0	0	0	0	0	0	0	0
OTU_476	8.01667468334135e-05	0	0	0	0	0	0	0	0	0	0	8.01667468334135e-05	0.000240500240500241	0	0	0	0	0	0	0	0	0	0	8.01667468334135e-05	0.000160333493666827	0	0	0	0	0	0	0	0	0	8.01667468334135e-05	0	0	0	8.01667468334135e-05	0	0.000160333493666827	0	8.01667468334135e-05	0.000160333493666827	0	8.01667468334135e-05	0	0	0
OTU_477	0	0	0	0	0	0	0	0	0	0	0	0	0	0	0	0	0	0	0	0	0	0	0	0	0	0	0	0	0	0	0	0	0	0	0	0	0	0	0	0	0	0	0	8.01667468334135e-05	0	0	0	0	0
OTU_478	0.000962000962000962	8.01667468334135e-05	0	0	0	0	0	0	0	0	0	0.000561167227833895	0.000721500721500722	8.01667468334135e-05	0	0	0	0	0	0.000240500240500241	0	0	8.01667468334135e-05	0.000801667468334135	0.000962000962000962	0	0	0	0	0	0	0.000641333974667308	0	0	8.01667468334135e-05	0	0	0.000801667468334135	0.000160333493666827	0.000160333493666827	0.000160333493666827	0	0.000240500240500241	0.000481000481000481	0	0.000160333493666827	0	0	0.000400833734167067
OTU_479	0	0	0	0	0	0	0	0	0	0	0	0	0	0	0	0	0	0	0	0	0	0	0	0	0	0	0	0	0	0	0	0	0	0	0	0	0	0	0	0	0	0.000240500240500241	0	0	0	0	0	0	0
OTU_480	0	0	0	0	0	0	0	0	0	0	0	0	0	0	0	0	0	0	0	0	0	0	0	0	0	0	0	0	0	0	0	0	0	0	0	0	0	0	0	0	0	0	0	0	0	0	0	0	0
OTU_481	0	0	0	0	0	0	0	0	0	0	0	0	0	0	0	0	0	0	0	0	0	0	0	0	8.01667468334135e-05	0	0	0	0	0	0	0	0	0	0	0	0	0	0	0	0	0	0	0	0	0	0	0	0.000160333493666827
OTU_482	0	0	0	0	0	0	0	0	0	0	0	0	0	0	0	0	0	0	0	0	0	0	0	0	0	0	0	0	0	0	0	0	0	0	0	0	0	0	0	0	0	0	0	0	0	0	0	0	0
OTU_483	0	0	0	0	0	0	0	0	0	0	0	0	0	0	0	0	0	0	0	0	0	0	0	0	0	0	0	0	0	0	0	0	0	0	0	0	0	0	0	0	0	0	0	0	0	8.01667468334135e-05	0	0	0
OTU_484	0.00192400192400192	0.00104216770883438	0.00144300144300144	0.000801667468334135	0.00136283469616803	0.000160333493666827	0.00986050986050986	0.000481000481000481	0.000481000481000481	0.000240500240500241	0.00144300144300144	0.00168350168350168	0.00224466891133558	0.000801667468334135	0.00112233445566779	0.00144300144300144	0.00160333493666827	0.000881834215167548	0.0053711720378387	0	0.000561167227833895	0.000481000481000481	0.0017636684303351	0.00136283469616803	0.0017636684303351	0.000721500721500722	0.000962000962000962	0.00216450216450216	0.000561167227833895	0.000481000481000481	0.00312650312650313	0.0012025012025012	0.000481000481000481	0.000881834215167548	0.00216450216450216	0.00104216770883438	0.00144300144300144	0.00360750360750361	0.00248516915183582	0.000561167227833895	0	0.00200416867083534	0.000721500721500722	0.00152316818983486	0.0012025012025012	0.00128266794933462	0.00160333493666827	0.000641333974667308	0.000561167227833895
OTU_485	0	0	0	0	0	0	0	0	0	0	0	0	0	0	0	0	0	0	0	0	0	8.01667468334135e-05	0	0	0	0	0	0	0	0	0	0	0	0	0	0	0	0	0	0	0	0	0	0	0	0	8.01667468334135e-05	0	0
OTU_486	0	0	0	0	0	0	0	0	0	0	0	0	0	0	0	0	0	0	0	0	0	0	0	0	0	0	0	0	0	0	0	0	0	0	0	0	0	0	0	0	0.000160333493666827	0	0	0.000240500240500241	0	0	0	0	0
OTU_487	0	0	0	0	0	0	0	0	0	0	0	0	0	0	0	0	0	0	0	0	0	0	0	0	0	0	0	0	0	0	0	0	0	0	0	0	0	0	0	0	8.01667468334135e-05	0	0	0	0	0	0	0	0
OTU_488	0	0	0	0	0	0	0	0	0	0	0	0	0	0	0	0	0	0	0	8.01667468334135e-05	0	0	0	0	0	0	0	0	0	0	0	0	0	0	0	0	0	0	0	8.01667468334135e-05	0	0	0	0	0	0	0	0	0
OTU_489	0	0	0	0	0	0	0	0	0	0	0	0	8.01667468334135e-05	0	0	0	0	0	0	0	0	0	0	0	0	0	0	0	0	0	0	0	0	0	0	0	0	0	0	8.01667468334135e-05	0	0	0	0	0	0	0	0	0
OTU_490	0	0	0	0	0	0	0	0	0	0	0	0	0	0	0	0	0	8.01667468334135e-05	0	0	0	0	0	8.01667468334135e-05	0	0	0	0	0	0	8.01667468334135e-05	0	0	0	0	0	0	0	0	0	0	0	0	0	0	0	0	0	8.01667468334135e-05
OTU_491	0	0	0	0	0	0	0	0	0	0	0	0	0	0	0	0	0	0	0	0	0	0	0	0	0	0	0	0	0	0	0	0	0	0	0	0	0	0	0	0	0	0	0	0	0	0	0	0	0
OTU_492	0.000160333493666827	0	0	0	0	0	0	0	0	0	0	0	8.01667468334135e-05	0	0	0	0	0	0	0	0	0	0	0	0	0	0	0	0	0	0	0	0	0	0	0	0	0	0	0	0	0	0	0	0	0	0.000160333493666827	0	0.000160333493666827
OTU_493	0	0	0	0	0	0	0	0	0	0	0	0	0	0	0	0	0	0	0	0	0	0.000240500240500241	0	0	8.01667468334135e-05	0	0	0	0	0	8.01667468334135e-05	0	0	0	0	0	0	0	8.01667468334135e-05	0	0	0	0	0	0	0	0	0	0
OTU_494	0	0	0	0	0	0	0	0	0	0	0	0	0	0	0	0	0	0	0	0	0	0	0	0	0	0	0	0	0	0	0	0	0	0	0	0	0	0	0	0	0	0	0	0	0	0	0	0	0
OTU_495	0	0	0	0	0	0	0	0	0	0	0	0	0	0	0	0	0	8.01667468334135e-05	0	0	0	0	0	0	0	0	0	0	0	0	0	0	0	0	0	0	0	0	0	0	0	0	0	0	0	0	0	0	0
OTU_496	0	0	0	0	0	0	0	0	0	0	0	0	0	0	0	0	0	0	0	0	0	0	0	0	0	0	0.000240500240500241	0	8.01667468334135e-05	8.01667468334135e-05	0	0	0	8.01667468334135e-05	0	0	0	0	0	0	0	0	0	0	0	0	0	0	0
OTU_497	0	0	0	0	0	0	0	0	0	0	0	0	0	0	0	0	0	0	0	0	0	0	0	0	0	0	0	0	0	0	0	0	0	0	8.01667468334135e-05	0	0	0	0	0	0	0	0	0	0	0	0.000160333493666827	0	0
OTU_498	0	0	0	0	0	0	0	0	0	0	0	0	8.01667468334135e-05	0	0	0	0	0	0	0	0	0	0	0	0	0	0	0	0	0	0	0	0	0	0	0	0	0	0	0	0	0	0	0	0	0	0	0	0
OTU_499	0	0	0	0	0	0	0	0	0	0	0	0	0	0	0	0	0	0	0	0	0	0	0	0	8.01667468334135e-05	0	0	0	0	0	0	0	0	0	0	0	0	0	0	0	0	0	0	0	0	0	0	0	0
OTU_500	0	0	0	0	0	0	0	8.01667468334135e-05	0	0	0	0	0	0	0	0	0	0	0	0	0	0	0	0	0	0	0	0	0	0	0	0	0	0	0	0	0	0	0	0	0	0	0	0	0	0	0	0	0
OTU_501	0	0	0	0	0	0	0	0	0	0	0	0	0	0	0	0	0	0	0	0	0	0	0	0	0	0	0	0	0	0	0	0	0	0	0	0	0	0	0	0	0	0	0	0	0	0	0	0	0
OTU_502	0	0	0	0	0	0	0	8.01667468334135e-05	8.01667468334135e-05	0	0	0	8.01667468334135e-05	0	8.01667468334135e-05	0	0	0.000160333493666827	0	0	0	0	0	0	8.01667468334135e-05	0	0	0	0	0	0	0	0	0	0	0.000160333493666827	0	0	0	0	0	0	0	0	0	0	0	0	0
OTU_503	0	0	0	0	0	0	0	0	0	0	0	0	0	0	0	0	0	0.000160333493666827	0	0	0	0	0	0	0	0	0	0	0	8.01667468334135e-05	8.01667468334135e-05	0	0	0	0	0	0	0	0	0	0	0	0	0	0	0	0	8.01667468334135e-05	0
OTU_504	8.01667468334135e-05	0	0	0	0	0	0	0	0	0	0	0	0	0	0	0	0	0	0	0	0	0	0	0	0	0	0	0	0	0	0	0	0	0	0	0	0	0	0	0	0	0	0	0	0	0	0	0	0
OTU_505	0.0109026775693442	0.00304633637966971	0	0	0	0	0	0	0	0	0	0.00184383517716851	0.0105820105820106	0.00240500240500241	0	0	0	0	0	0.0041686708353375	0	0	0.00352733686067019	0.00232483565816899	0.00793650793650794	0.00272566939233606	0	0	0	0	0	0.00601250601250601	0	0	0.00448933782267116	0	0	0.000721500721500722	0.00304633637966971	0.00553150553150553	0.00921917588584255	0	0.00400833734167068	0.00264550264550265	0	0.000801667468334135	0.00424883758217092	0	0.00729517396184063
OTU_506	0	0	0	0	0	0	0	0.000240500240500241	0	0	0	0	0	0	0	0	8.01667468334135e-05	0	0	8.01667468334135e-05	0	0	8.01667468334135e-05	0	0	0	0	0	8.01667468334135e-05	0	0	0	0	0	0	8.01667468334135e-05	8.01667468334135e-05	0	0	0.000160333493666827	0	8.01667468334135e-05	0	8.01667468334135e-05	0	0	0	0	8.01667468334135e-05
OTU_507	0	0	0	0	0	0	0	0	0	0	0	0	0	0	0	0	0	0	0	0	0	0	0	0	0	0	0	0	0	0	0	0	0	0	0	0	0	0	0	0	0	0	0	0	0	0	0	0	0
OTU_508	8.01667468334135e-05	0	0	0	0	0	0	0	0	0	0	0	0	0	0	0	0	0	0	0	0	0	0	0	0	0	0	0	0	0	0	0	0	0	0	0	0	8.01667468334135e-05	0	0	0	0	0	0	0	0	0	0	0
OTU_509	0	0	0	0	0	0	0	0.000160333493666827	0	0	0	0	0	0	0	0	0	0	0	0	0	0	0	0	0	0	0	0	0	0	0	0	0	0	0	0	0	0	0	0	0	0	0	0	0	0	0	0	0
OTU_510	0	0	0	0	0	0.000641333974667308	0	0	0	0	0	0.000160333493666827	0.000160333493666827	0	0.000160333493666827	0	0	8.01667468334135e-05	0	0	8.01667468334135e-05	0	0	0.000240500240500241	8.01667468334135e-05	0	0	0	0	0.00104216770883438	0	0	0	0	8.01667468334135e-05	0	0	0	8.01667468334135e-05	0	0	0	0	0.000320666987333654	0	0.000160333493666827	0.00152316818983486	0.000240500240500241	0
OTU_511	0	0	0	0	0	0	0	0	0	0	0	0	0	0	0	0	0	0	0	0	0	0	0	0	0	0	0	0	0	0.000160333493666827	0	0	0	0	0	0	0	0	0	0	0	0	0	0	0	0	0	0	0
OTU_512	0	0	0	0	0	8.01667468334135e-05	0	0	0.000160333493666827	0	0	0	0	0.000160333493666827	0	0	0	0	0	0	0	0	0	0	0	0	0	0	0	0	0	0	8.01667468334135e-05	8.01667468334135e-05	0	0	0	0	0	0	0	0	0	0	0	0	0	0	0
OTU_513	0	0	8.01667468334135e-05	0	0	0	0	0	0	0	0	0	0	0	0	0	0	0	0	0	0	0	0	0	0	0	0	0	0	0	0	0	0	0	0	0	0	0	0	0	0	0	0	0	0	0	0	0	0
OTU_514	0	0	0	0	0	0	0	0	0	0	0	0	0	0	0	0	0	0	0	0	0	0	0	0	0	0	0	0	0	0	0	0	0	0	0	0	0	0	0	0	0	0	0	0	0	0	0	0	0
OTU_515	0.000320666987333654	0.000160333493666827	0	0	8.01667468334135e-05	0	8.01667468334135e-05	0	8.01667468334135e-05	0.000481000481000481	8.01667468334135e-05	0.000160333493666827	0.000400833734167067	8.01667468334135e-05	0	0	0	0.000160333493666827	0.000240500240500241	0.000240500240500241	0	8.01667468334135e-05	0.000240500240500241	0.000240500240500241	0.000320666987333654	0.000160333493666827	0	8.01667468334135e-05	0	0	0.000320666987333654	0	0.000160333493666827	0.000160333493666827	8.01667468334135e-05	0	0.000160333493666827	0	8.01667468334135e-05	8.01667468334135e-05	0.00184383517716851	0	0.000160333493666827	0.000400833734167067	0	0.000160333493666827	0.000400833734167067	8.01667468334135e-05	0.000160333493666827
OTU_516	0	0	0	0	0	0	0	0	0	0	0	0	0	0	0	0	0	0	0	0	0	0	0	0	0	0	0	0	0	0	0	0	0.000160333493666827	0.000160333493666827	0	0	0	0	0	0	0	0	0	0	0	0	0	0	0
OTU_517	0	0	0	0	0	0	0	0	0	0	0	0	0	0	0	0	0	0	0.000320666987333654	0	0	0.000160333493666827	0	0	0	0	0	0	0	0	0.000240500240500241	0	0	0	0	0	0	0	0	0	0	8.01667468334135e-05	0	0	0	0	0	0	0
OTU_518	0.000641333974667308	0	0.000160333493666827	0.000400833734167067	0.00160333493666827	0.000320666987333654	0	8.01667468334135e-05	0.00545133878467212	0.00456950456950457	0.000561167227833895	0.000160333493666827	0.00264550264550265	8.01667468334135e-05	0.000160333493666827	0.000240500240500241	0.000962000962000962	0.000400833734167067	0.000240500240500241	0	0.00440917107583774	0.00521083854417188	0.000320666987333654	0.000240500240500241	0.00128266794933462	0	0.000160333493666827	0	0.00328683662016995	0.000320666987333654	0.000320666987333654	0	0.000801667468334135	0.00128266794933462	0.000240500240500241	8.01667468334135e-05	8.01667468334135e-05	0.000881834215167548	0.000160333493666827	0	0	0.000881834215167548	0	0.000160333493666827	0.000320666987333654	0.000481000481000481	0.000160333493666827	0	0
OTU_519	0	0	0	0	0	0	0	0	0	0	0	0	0	0	0	0	0	0	0	0	0	0	0	0	0	0	0	0	0	0	0	0	0	0	0	0	0	0	0	0	0	0	0	0	0	0	0	0	0
OTU_520	0	0	0	0	0	0	0	0	0	0	0	0	0	0	0	0	0	0	0	0	0	0	0	0	0	0	0	0	0	0	0.000240500240500241	8.01667468334135e-05	0	0	0	0	0	0	0	0	0	0	0	0	0	0	0	0	8.01667468334135e-05
OTU_521	0	0	0	0	0	0	0	0	0	0	0	0	0	0	0	0	0	0	0	0	0	0.000240500240500241	0	0	0	0	0	0	0	0	0	0	0	0	0	0	0	0	0	0	0	0	0	0	0	0	0	0	0
OTU_522	0	0	8.01667468334135e-05	0	0	8.01667468334135e-05	0	0	0	0	0	0	0	0	0	0	0	0	0	0	0	0	0	0	0	0	0	0	0	8.01667468334135e-05	0	0	0	0	0	0	8.01667468334135e-05	0	0	0	0	0	0	0	0	0	0	0	0
OTU_523	0	0	0	0	0	0	0	0	0	0	0	0	0	0	0	0	0	0	0	0	0	0	0	0	0	0	0	0	0	0	0	0	0	0	0	0	0	0	0	0	0	0	0	0	0	0	0	0	0
OTU_524	0.000160333493666827	0	0	0	0	0	0.000481000481000481	0	0	0	8.01667468334135e-05	0	8.01667468334135e-05	0	0	0	0	8.01667468334135e-05	0.000240500240500241	0	8.01667468334135e-05	0	8.01667468334135e-05	0	0	0	0	0.000160333493666827	0	0	0.000481000481000481	0	0	0.000160333493666827	0	8.01667468334135e-05	0	0	8.01667468334135e-05	0	0	0.000160333493666827	0.000160333493666827	0	0	0	0.000240500240500241	0.000160333493666827	0
OTU_525	0	0	0	0	0	0	0	0	0	0	0	0	0	0	0	0	0	0	0	0	0	0	0	0	0	0	0	0	0	0	0	0	0	0	0	0	0	0	8.01667468334135e-05	0	0	0	0	0	0	0	0	0	0
OTU_526	0.00601250601250601	0.00216450216450216	0.00272566939233606	0.00144300144300144	0.0017636684303351	0.00288600288600289	0.00408850408850409	0.00200416867083534	0.00921917588584255	0.00601250601250601	0.00144300144300144	0.00336700336700337	0.0335898669232003	0.00200416867083534	0.00424883758217092	0.00240500240500241	0.00256533589866923	0.00368767035433702	0.00256533589866923	0.00280583613916947	0.012987012987013	0.00408850408850409	0.00224466891133558	0.00320666987333654	0.00753567420234087	0.00272566939233606	0.00408850408850409	0.0017636684303351	0.00248516915183582	0.00376783710117043	0.00376783710117043	0.0017636684303351	0.00577200577200577	0.00352733686067019	0.00232483565816899	0.00264550264550265	0.00376783710117043	0.00408850408850409	0.00112233445566779	0.00144300144300144	0.0012025012025012	0.00288600288600289	0.00112233445566779	0.00216450216450216	0.00208433541766875	0.00240500240500241	0.00160333493666827	0.00328683662016995	0.00136283469616803
OTU_527	0	0	0	0	0	0	0	0	0	0	0	0	8.01667468334135e-05	0	0	0	0	0	0	0	0	0	0	0	0	0	8.01667468334135e-05	0	0	0	0	0	0	0	0	0	0	0	0	0	0	0	0	0	0	0	0	0	0
OTU_528	0	0	0	0	0	0	0	0	0	0	0	0	0	0	0	0	0	0	0	0	0	0	0	0	0	0	0	0	0	0	0	0	0	0	0	0	0	0	0	0	0	0	0	0	0	0	0	8.01667468334135e-05	0
OTU_529	0	0	0	0	0	0	0	0	0	0	8.01667468334135e-05	0	0	0	0	0	0	0	0	0	0	0	0	8.01667468334135e-05	8.01667468334135e-05	0	0	0	0	0	0	0	0	0	8.01667468334135e-05	0	0.000160333493666827	8.01667468334135e-05	8.01667468334135e-05	8.01667468334135e-05	0	0	8.01667468334135e-05	0	8.01667468334135e-05	0	0.000240500240500241	0	0
[truncated: 31 more columns]

## Sheet: IndVal
Lean dogs (BCS 4-5)				Overweight dogs (BCS 6-8)
OTU_num	INDval values			OTU_num	INDval values
OTU_61	76.22			OTU_21	79.51
OTU_78	73.59			OTU_24	76.8
OTU_41	66.23			OTU_54	69.84
OTU_105	65.23			OTU_38	69.69
OTU_117	64.81			OTU_39	64.66
OTU_57	64.29			OTU_51	60.64
OTU_12	62.81			OTU_65	58.95
OTU_81	62.79			OTU_36	58.16
OTU_98	62.75			OTU_88	57.05
OTU_31	60.79			OTU_35	56.25
OTU_102	59.94			OTU_20	56.2
OTU_17	59.67			OTU_45	55.76
OTU_14	59.39			OTU_72	55.6
OTU_19	57.94			OTU_11	54.13
OTU_77	57.76			OTU_22	54.02
OTU_28	57.76			OTU_104	53.45
OTU_73	57.29			OTU_75	53.29
OTU_5	56.54			OTU_16	53.24
OTU_25	55.94			OTU_23	53.2
OTU_64	55.8			OTU_91	53.18
OTU_8	55.54			OTU_58	53.14
OTU_56	55.27			OTU_3	52.53
OTU_70	55.23			OTU_18	52.49
OTU_32	55.05			OTU_67	52.4
OTU_96	54.89			OTU_15	52.02
OTU_68	54.51			OTU_52	51.78
OTU_116	54.04			OTU_55	51.71
OTU_4	54			OTU_9	51.62
OTU_40	53.93			OTU_130	51.6
OTU_53	53.76			OTU_49	51.31
OTU_10	53.71			OTU_6	51.3
OTU_63	53.57			OTU_93	51.3
OTU_47	53.56			OTU_108	51.15
OTU_27	53.15			OTU_42	50.9
OTU_127	53			OTU_30	50.48
OTU_29	52.41			OTU_2	50.42
OTU_1	52.14			OTU_7	49.56
OTU_13	51.69			OTU_26	49.54
OTU_92	51.62			OTU_89	49.31
OTU_71	50.55			OTU_69	48.39
OTU_50	50.53			OTU_13	48.31
OTU_26	50.46			OTU_50	48.29
OTU_2	49.58			OTU_1	47.86
OTU_30	49.52			OTU_29	47.59
OTU_42	49.1			OTU_46	47.39
OTU_156	48.88			OTU_71	46.86
OTU_6	48.7			OTU_27	46.85
OTU_49	48.69			OTU_47	46.44
OTU_46	48.6			OTU_10	46.29
OTU_9	48.38			OTU_53	46.24
OTU_55	48.29			OTU_92	46.08
OTU_62	48.23			OTU_40	46.07
OTU_137	47.87			OTU_4	46
OTU_113	47.54			OTU_116	45.96
OTU_18	47.51			OTU_127	45.88
OTU_3	47.47			OTU_43	45.79
OTU_94	46.92			OTU_84	45.74
OTU_58	46.86			OTU_107	45.34
OTU_16	46.76			OTU_63	45.32
OTU_100	46.66			OTU_125	45.03
OTU_124	46.28			OTU_113	44.97
OTU_119	46.03			OTU_32	44.95
OTU_22	45.98			OTU_56	44.73
OTU_11	45.87			OTU_8	44.46
OTU_52	45.66			OTU_68	44.41
OTU_84	45.33			OTU_48	44.2
OTU_104	45.25			OTU_124	43.62
OTU_115	45.14			OTU_5	43.46
OTU_48	45.12			OTU_73	42.71
OTU_120	44.57			OTU_119	42.47
OTU_131	44.25			OTU_66	42.27
OTU_135	44.22			OTU_77	42.24
OTU_89	44.21			OTU_19	42.06
OTU_158	43.88			OTU_121	41.85
OTU_20	43.8			OTU_194	41.69
OTU_108	43.64			OTU_28	41.23
OTU_155	43.03			OTU_64	41.05
OTU_129	42.84			OTU_100	40.92
OTU_101	42.83			OTU_115	40.78
OTU_67	42.36			OTU_135	40.68
OTU_45	41.45			OTU_14	40.61
OTU_33	40.81			OTU_149	40.55
OTU_151	40.76			OTU_17	40.33
OTU_36	40.42			OTU_62	40.3
OTU_121	40.24			OTU_96	39.89
OTU_7	39.83			OTU_129	39.48
OTU_107	39.26			OTU_165	39.46
OTU_125	39.07			OTU_31	39.21
OTU_93	39.03			OTU_173	39.04
OTU_85	38.34			OTU_79	38.43
OTU_173	37.93			OTU_131	38.18
OTU_138	37.9			OTU_97	38.09
OTU_74	37.31			OTU_109	38.04
OTU_152	37.15			OTU_171	38.04
OTU_198	37.12			OTU_133	37.78
OTU_43	37.08			OTU_122	37.56
OTU_179	36.25			OTU_81	37.21
OTU_44	35.59			OTU_76	36.9
OTU_66	35.15			OTU_134	36.69
OTU_134	35.12			OTU_37	36.38
OTU_72	34.55			OTU_102	36.24
OTU_169	33.95			OTU_152	36.07
OTU_75	33.62			OTU_123	35.01
OTU_130	30.96			OTU_156	34.64
OTU_185	30.51			OTU_183	34.43
OTU_122	30.32			OTU_41	33.77
OTU_38	30.31			OTU_25	33
OTU_133	30.19			OTU_12	32.87
OTU_171	29.94			OTU_44	32.6
OTU_109	29.82			OTU_126	32.51
OTU_35	29.6			OTU_112	32.38
OTU_23	29.52			OTU_146	31.84
OTU_112	28.38			OTU_166	31.76
OTU_88	27.87			OTU_151	31.73
OTU_90	27.42			OTU_83	31.25
OTU_208	27.14			OTU_205	31.11
OTU_226	27.09			OTU_80	31.1
OTU_79	26.81			OTU_110	30.14
OTU_192	26.67			OTU_101	30.12
OTU_232	26.61			OTU_34	30.02
OTU_37	25.9			OTU_155	29.95
OTU_215	25.9			OTU_74	29.93
OTU_123	25.16			OTU_204	29.88
OTU_165	24.67			OTU_136	29.85
OTU_15	24.4			OTU_174	29.69
OTU_182	24.38			OTU_162	29.11
OTU_237	23.71			OTU_128	29.09
OTU_172	23.65			OTU_114	29.05
OTU_161	23.44			OTU_201	28.57
OTU_242	22.19			OTU_118	28.47
OTU_225	21.34			OTU_168	28.34
OTU_144	21.33			OTU_177	28.25
OTU_24	21.27			OTU_176	28.15
OTU_21	20.49			OTU_178	28.09
OTU_86	20.19			OTU_172	27.61
OTU_235	20.16			OTU_221	27.6
OTU_241	20.1			OTU_185	27.42
OTU_216	20			OTU_144	27.24
OTU_224	19.75			OTU_111	27.13
OTU_210	19.36			OTU_159	27.07
OTU_69	19.11			OTU_137	27.05
OTU_83	19.08			OTU_157	27.02
OTU_126	18.97			OTU_158	26.68
OTU_219	18.86			OTU_87	26.65
OTU_276	18.82			OTU_82	26.64
OTU_195	18.68			OTU_175	26.4
OTU_91	18.46			OTU_148	26.25
OTU_318	18.46			OTU_139	26.16
OTU_317	18.42			OTU_142	26.09
OTU_285	18.3			OTU_189	25.99
OTU_247	18.29			OTU_132	25.88
OTU_176	18.17			OTU_187	25.82
OTU_183	17.54			OTU_95	25.76
OTU_277	17.53			OTU_199	25.76
OTU_111	17.41			OTU_188	25.68
OTU_204	16.76			OTU_99	25.63
OTU_39	16.73			OTU_141	25.6
OTU_190	16.55			OTU_180	25.59
OTU_164	16.51			OTU_94	25.48
OTU_145	16.34			OTU_284	25.32
OTU_218	16.33			OTU_191	25.27
OTU_128	16.26			OTU_78	25.15
OTU_245	16.1			OTU_224	25.13
OTU_60	15.99			OTU_163	25.11
OTU_331	15.76			OTU_196	25.08
OTU_118	15.64			OTU_209	25
OTU_80	15.61			OTU_164	24.66
OTU_315	15.55			OTU_59	24.52
OTU_34	15.54			OTU_169	24.34
OTU_95	15.3			OTU_86	24.04
OTU_106	15.27			OTU_206	23.94
OTU_59	15.26			OTU_219	23.88
OTU_238	15.18			OTU_60	23.83
OTU_170	15.06			OTU_150	23.74
OTU_243	15.06			OTU_195	23.64
OTU_175	15.04			OTU_138	23.24
OTU_191	14.96			OTU_106	23.22
OTU_82	14.85			OTU_248	23.17
OTU_352	14.72			OTU_154	23.05
OTU_252	14.55			OTU_143	22.83
OTU_143	14.54			OTU_202	22.52
OTU_141	14.47			OTU_167	22.11
OTU_180	14.47			OTU_211	22.07
OTU_99	14.45			OTU_257	22.04
OTU_201	14.44			OTU_220	21.97
OTU_149	14.42			OTU_190	21.88
OTU_280	14.41			OTU_203	21.71
OTU_153	14.28			OTU_213	21.43
OTU_212	14.26			OTU_217	21.3
OTU_142	14.11			OTU_145	21.04
OTU_230	14.09			OTU_223	20.86
OTU_267	14.01			OTU_200	20.78
OTU_148	13.99			OTU_193	20.62
OTU_167	13.99			OTU_184	20.57
OTU_220	13.97			OTU_230	20.53
OTU_270	13.86			OTU_170	20.52
OTU_87	13.7			OTU_231	20.5
OTU_76	13.59			OTU_207	20.45
OTU_140	13.49			OTU_239	20.23
OTU_217	13.47			OTU_222	20.13
OTU_54	13.38			OTU_260	20.11
OTU_233	13.22			OTU_214	20
OTU_336	13.17			OTU_320	19.88
OTU_203	13.14			OTU_61	19.54
OTU_146	13.12			OTU_70	19.46
OTU_222	13.1			OTU_218	19.43
OTU_181	12.96			OTU_212	19.05
OTU_193	12.91			OTU_255	19.05
OTU_207	12.88			OTU_186	18.94
OTU_249	12.86			OTU_179	18.93
OTU_160	12.7			OTU_268	18.85
OTU_244	12.68			OTU_289	18.55
OTU_163	12.65			OTU_273	18.43
OTU_202	12.49			OTU_140	18.42
OTU_206	12.48			OTU_235	18.34
OTU_307	12.37			OTU_147	18.27
OTU_385	12.37			OTU_244	18.12
OTU_157	12.3			OTU_256	18.04
OTU_136	12.29			OTU_245	18.02
OTU_246	12.29			OTU_181	17.82
OTU_159	12.28			OTU_250	17.78
OTU_253	12.18			OTU_197	17.71
OTU_114	11.92			OTU_254	17.58
OTU_227	11.86			OTU_272	17.41
OTU_139	11.71			OTU_264	17.34
OTU_211	11.68			OTU_293	17.14
OTU_178	11.58			OTU_262	17.04
OTU_330	11.26			OTU_228	16.93
OTU_370	11.16			OTU_269	16.84
OTU_214	11.11			OTU_233	16.83
OTU_431	11.11			OTU_160	16.8
OTU_187	11.06			OTU_238	16.77
OTU_321	11.01			OTU_251	16.67
OTU_272	10.94			OTU_227	16.26
OTU_234	10.8			OTU_226	16.24
OTU_166	10.76			OTU_192	16.19
OTU_209	10.62			OTU_90	16.13
OTU_313	10.58			OTU_105	16.04
OTU_197	10.56			OTU_263	16
OTU_347	10.31			OTU_246	15.93
OTU_228	10.07			OTU_236	15.55
OTU_147	10.02			OTU_249	15.34
OTU_262	9.989			OTU_259	15.26
OTU_258	9.935			OTU_354	15.13
OTU_381	9.899			OTU_281	14.72
OTU_251	9.722			OTU_234	14.55
OTU_393	9.722			OTU_243	14.49
OTU_327	9.721			OTU_210	14.35
OTU_199	9.568			OTU_117	14.29
OTU_110	9.544			OTU_316	14.02
OTU_154	9.426			OTU_225	13.94
OTU_174	9.385			OTU_271	13.84
OTU_186	9.364			OTU_241	13.81
OTU_223	9.358			OTU_57	13.62
OTU_353	9.323			OTU_120	13.49
OTU_265	9.25			OTU_208	12.98
OTU_65	9.222			OTU_258	12.91
OTU_271	9.168			OTU_300	12.47
OTU_287	9.152			OTU_292	12.41
OTU_348	8.975			OTU_308	12.38
OTU_314	8.973			OTU_290	12.24
OTU_274	8.782			OTU_351	12
OTU_268	8.686			OTU_391	11.9
OTU_239	8.664			OTU_291	11.74
OTU_261	8.485			OTU_270	11.67
OTU_323	8.333			OTU_346	11.58
OTU_438	8.333			OTU_334	11.36
OTU_168	8.327			OTU_299	11.21
OTU_200	8.213			OTU_332	10.84
OTU_303	8.127			OTU_182	10.66
OTU_162	8.021			OTU_240	10.65
OTU_269	7.937			OTU_261	10.52
OTU_248	7.808			OTU_274	10.45
OTU_335	7.779			OTU_198	10.39
OTU_302	7.778			OTU_279	10.3
OTU_344	7.778			OTU_302	10.16
OTU_372	7.778			OTU_329	10.03
OTU_266	7.668			OTU_296	10
OTU_263	7.562			OTU_278	9.991
OTU_189	7.56			OTU_265	9.986
OTU_229	7.479			OTU_314	9.892
OTU_291	7.459			OTU_216	9.867
OTU_295	7.447			OTU_287	9.803
OTU_305	7.292			OTU_103	9.798
OTU_387	7.291			OTU_303	9.701
OTU_256	7.164			OTU_301	9.701
OTU_150	7.116			OTU_349	9.653
OTU_404	7.113			OTU_215	9.546
OTU_363	7.071			OTU_288	9.524
OTU_301	6.966			OTU_392	9.524
OTU_420	6.862			OTU_338	9.408
OTU_293	6.666			OTU_305	9.375
OTU_196	6.619			OTU_309	9.292
OTU_379	6.482			OTU_326	9.216
OTU_433	6.481			OTU_359	9.216
OTU_435	6.481			OTU_277	9.133
OTU_281	6.364			OTU_328	9.023
OTU_389	6.206			OTU_310	8.944
OTU_236	6.101			OTU_297	8.863
OTU_306	6.077			OTU_340	8.68
OTU_319	5.983			OTU_282	8.647
OTU_350	5.983			OTU_247	8.603
OTU_360	5.983			OTU_275	8.571
OTU_290	5.952			OTU_322	8.403
OTU_405	5.833			OTU_325	8.358
OTU_407	5.833			OTU_368	8.311
OTU_300	5.804			OTU_343	8.261
OTU_205	5.785			OTU_337	8.117
OTU_309	5.69			OTU_242	7.963
OTU_324	5.613			OTU_295	7.903
OTU_382	5.503			OTU_376	7.518
OTU_221	5.359			OTU_357	7.373
OTU_422	5.303			OTU_417	7.373
OTU_396	5.073			OTU_312	7.264
OTU_240	5.011			OTU_401	7.143
OTU_343	4.686			OTU_437	7.143
OTU_339	4.686			OTU_455	7.143
OTU_275	4.667			OTU_459	7.143
OTU_194	4.614			OTU_461	7.143
OTU_322	4.575			OTU_463	7.143
OTU_255	4.546			OTU_267	7.042
OTU_366	4.487			OTU_339	6.884
OTU_386	4.321			OTU_361	6.697
OTU_440	4.321			OTU_294	6.625
OTU_444	4.321			OTU_229	6.593
OTU_446	4.321			OTU_341	6.51
OTU_311	4.268			OTU_397	6.494
OTU_188	4.256			OTU_345	6.458
OTU_294	4.228			OTU_356	6.349
OTU_250	4.217			OTU_358	6.349
OTU_333	4.137			OTU_335	6.348
OTU_398	4.137			OTU_253	6.226
OTU_399	4.137			OTU_276	6.145
OTU_283	3.958			OTU_161	6.099
OTU_308	3.889			OTU_280	6.05
OTU_298	3.889			OTU_390	5.98
OTU_374	3.889			OTU_395	5.98
OTU_453	3.889			OTU_400	5.791
OTU_466	3.889			OTU_342	5.508
OTU_476	3.889			OTU_319	5.495
OTU_408	3.888			OTU_350	5.495
OTU_273	3.765			OTU_348	5.494
OTU_286	3.669			OTU_306	5.357
OTU_361	3.646			OTU_355	5.357
OTU_367	3.646			OTU_375	5.357
OTU_231	3.624			OTU_380	5.143
OTU_297	3.549			OTU_394	5.08
OTU_362	3.535			OTU_232	5.013
OTU_411	3.535			OTU_369	4.926
OTU_413	3.535			OTU_388	4.87
OTU_414	3.535			OTU_286	4.852
OTU_342	3.514			OTU_365	4.762
OTU_278	3.34			OTU_324	4.713
OTU_296	3.333			OTU_153	4.425
OTU_325	3.31			OTU_360	4.396
OTU_373	3.296			OTU_366	4.396
OTU_371	3.295			OTU_307	4.329
OTU_289	3.241			OTU_315	4.287
OTU_279	3.182			OTU_304	4.241
OTU_328	3.07			OTU_377	4.202
OTU_376	3.07			OTU_384	4.202
OTU_264	3.021			OTU_283	4.107
OTU_378	2.991			OTU_418	4.019
OTU_429	2.991			OTU_412	4.018
OTU_443	2.991			OTU_371	3.875
OTU_103	2.949			OTU_323	3.81
OTU_356	2.778			OTU_33	3.703
OTU_358	2.778			OTU_266	3.689
OTU_369	2.682			OTU_419	3.686
OTU_337	2.652			OTU_421	3.686
OTU_394	2.592			OTU_252	3.599
OTU_51	2.523			OTU_327	3.572
OTU_329	2.482			OTU_298	3.572
OTU_412	2.431			OTU_311	3.484
OTU_416	2.431			OTU_432	3.428
OTU_355	2.43			OTU_439	3.428
OTU_259	2.397			OTU_441	3.428
OTU_132	2.359			OTU_448	3.428
OTU_377	2.288			OTU_378	3.297
OTU_384	2.288			OTU_317	3.133
OTU_316	2.201			OTU_336	3.072
OTU_292	2.129			OTU_85	3.046
OTU_406	2.047			OTU_456	3.008
OTU_284	2.021			OTU_457	3.008
OTU_332	2.012			OTU_464	3.008
OTU_312	1.978			OTU_470	3.008
OTU_260	1.935			OTU_471	3.008
OTU_338	1.897			OTU_472	3.008
OTU_365	1.852			OTU_474	3.008
OTU_299	1.795			OTU_406	3.007
OTU_334	1.767			OTU_373	2.906
OTU_257	1.76			OTU_415	2.679
OTU_351	1.555			OTU_367	2.678
OTU_402	1.496			OTU_416	2.678
OTU_442	1.495			OTU_362	2.598
OTU_445	1.495			OTU_321	2.426
OTU_97	1.476			OTU_382	2.426
OTU_177	1.455			OTU_353	2.348
OTU_326	1.255			OTU_429	2.198
OTU_359	1.255			OTU_443	2.198
OTU_418	1.215			OTU_402	2.198
OTU_415	1.215			OTU_442	2.198
OTU_354	1.144			OTU_445	2.198
OTU_346	1.051			OTU_344	2.143
OTU_456	1.023			OTU_98	2.1
OTU_457	1.023			OTU_396	1.863
OTU_464	1.023			OTU_333	1.824
OTU_470	1.023			OTU_422	1.732
OTU_471	1.023			OTU_411	1.732
OTU_472	1.023			OTU_413	1.732
OTU_474	1.023			OTU_414	1.732
OTU_254	0.9971			OTU_363	1.731
OTU_397	0.8837			OTU_285	1.681
OTU_388	0.8837			OTU_372	1.429
OTU_213	0.8334			OTU_405	1.429
OTU_432	0.7779			OTU_407	1.429
OTU_439	0.7779			OTU_374	1.429
OTU_441	0.7779			OTU_408	1.429
OTU_448	0.7779			OTU_237	1.394
OTU_380	0.7777			OTU_330	1.354
OTU_375	0.6944			OTU_398	1.216
OTU_419	0.6274			OTU_399	1.216
OTU_421	0.6274			OTU_352	1.158
OTU_357	0.6272			OTU_370	0.9369
OTU_417	0.6272			OTU_331	0.9022
OTU_304	0.6079			OTU_453	0.7143
OTU_400	0.5256			OTU_466	0.7143
OTU_349	0.5255			OTU_476	0.7143
OTU_390	0.4523			OTU_389	0.6078
OTU_395	0.4523			OTU_440	0.5292
OTU_368	0.3536			OTU_444	0.5292
OTU_345	0.2664			OTU_446	0.5292
OTU_282	0.2558			OTU_379	0.5291
OTU_340	0.2462			OTU_433	0.5291
OTU_341	0.2462			OTU_435	0.5291
OTU_320	0.2005			OTU_386	0.5291
OTU_310	0.1691			OTU_420	0.4202
OTU_184	0.1111			OTU_404	0.3485
OTU_391	0			OTU_393	0.2977
OTU_288	0			OTU_387	0.2977
OTU_392	0			OTU_385	0.2598
OTU_401	0			OTU_381	0.2598
OTU_437	0			OTU_347	0.1722
OTU_455	0			OTU_318	0.1211
OTU_459	0			OTU_313	0.1143
OTU_461	0			OTU_431	0
OTU_463	0			OTU_438	0

## Sheet: Diversity
	S1.1	S1.3	S1.5	S10.1	S10.3	S10.5	S11.1	S11.3	S11.5	S12.1	S12.3	S12.5	S13.1	S13.3	S13.5	S14.1	S14.3	S14.5	S15.1	S15.3	S15.5	S16.1	S16.3	S16.5	S17.1	S17.3	S17.5	S18.1	S18.3	S18.5	S19.1	S19.3	S19.5	S2.1	S2.3	S2.5	S20.3	S20.5	S21.1	S21.3	S21.5	S22.1	S22.3	S22.5	S23.1	S23.3	S23.5	S24.1	S24.3
Shannon_H	3.697	3.796	3.438	3.054	2.878	3.304	2.546	2.835	2.465	3.216	3.293	3.312	3.193	3.292	3.111	3.013	2.98	3.021	3.262	2.996	2.807	2.88	2.387	3.17	2.893	3.28	3.311	2.746	2.618	2.769	3.637	3.346	2.998	3.337	3.037	3.391	2.813	3.169	2.972	2.594	2.824	3.033	3.334	3.484	3.17	3.548	3.757	3.222	3.198
Chao-1	232	247	256	142	144	223	189	202	197	190	194	203	127	139	130	140	134	133	156	160	153	143	123	137	141	144	129	119	141	157	155	128	119	239	230	241	121	122	130	122	135	146	209	230	207	237	221	207	214
[truncated: 29 more columns]

## Sheet: Similarity index
	S1.1	S1.3	S1.5	S2.1	S2.3	S2.5	S3.1	S3.5	S5.1	S5.3	S5.5	S6.1	S6.3	S6.5	S7.1	S7.3	S7.5	S9.1	S9.3	S9.5	S10.1	S10.3	S10.5	S11.1	S11.3	S11.5	S12.1	S12.3	S12.5	S13.1	S13.3	S13.5	S14.1	S14.3	S14.5	S15.1	S15.3	S15.5	S16.1	S16.3	S16.5	S17.1	S17.3	S17.5	S18.1	S18.3	S18.5	S19.1	S19.3
S1.1	1	0.74563099	0.67291993	0.38480099	0.33822392	0.46993788	0.30543582	0.45470632	0.6119132	0.55499449	0.53190621	0.51459054	0.47867638	0.47498831	0.53727798	0.42696855	0.3914547	0.55836171	0.53503318	0.55964406	0.44885366	0.46015716	0.52557384	0.30744027	0.33020775	0.29244923	0.52276772	0.56349247	0.50248557	0.556277	0.54761898	0.55780029	0.30880235	0.36692333	0.33958639	0.32812299	0.34247254	0.28643605	0.40949172	0.44203947	0.49543059	0.42143663	0.52004165	0.40035288	0.35273386	0.45574813	0.41662676	0.42472353	0.43113673
S1.3	0.74563099	1	0.69159858	0.41550478	0.36043029	0.47611077	0.3243551	0.49110194	0.58249172	0.59620008	0.50288606	0.46039768	0.43402356	0.40644627	0.48516972	0.38432007	0.33886543	0.50561194	0.48957869	0.47073933	0.43811136	0.41350026	0.47875636	0.29148716	0.32331341	0.26695637	0.54834096	0.56132765	0.48252417	0.49062036	0.49527034	0.50064148	0.32683993	0.35874643	0.34656093	0.32010631	0.38295675	0.2899636	0.40740762	0.40315878	0.47554918	0.43714937	0.62922858	0.39594359	0.35626114	0.46095909	0.4212766	0.43434376	0.4046818
S1.5	0.67291993	0.69159858	1	0.46745309	0.34944743	0.47146135	0.30647811	0.55507507	0.59620037	0.6727593	0.48428748	0.5234889	0.43891382	0.40812963	0.46280318	0.36139241	0.32427528	0.53094487	0.46392562	0.49783574	0.40235713	0.46536794	0.50793721	0.41823049	0.44965608	0.38504183	0.47186178	0.5293414	0.4566302	0.48027915	0.46817403	0.53182621	0.3645182	0.39321806	0.40115448	0.3520126	0.39233631	0.30054554	0.37469966	0.48067988	0.54914223	0.60533906	0.56918379	0.36427782	0.53174585	0.53150564	0.58056743	0.37702444	0.34688154
S2.1	0.38480099	0.41550478	0.46745309	1	0.65063363	0.70482638	0.66450237	0.78026311	0.44773204	0.42744958	0.42576578	0.50937955	0.70322292	0.42239926	0.52805883	0.35449815	0.3236341	0.47458772	0.52966226	0.44684953	0.59732232	0.63588254	0.68358221	0.49078116	0.51050258	0.44701043	0.38231601	0.40508318	0.48116113	0.37566161	0.40748768	0.44356272	0.56822168	0.56870292	0.57166885	0.54777939	0.59563897	0.54184718	0.57920482	0.45767226	0.52605423	0.44997629	0.42328055	0.48204262	0.68125686	0.50416887	0.60349535	0.46905594	0.40484222
S2.3	0.33822392	0.36043029	0.34944743	0.65063363	1	0.72767379	0.72775381	0.57215049	0.42255958	0.32676033	0.51940042	0.33862472	0.70338305	0.39137504	0.48565058	0.35233353	0.31401394	0.34335488	0.50184421	0.33285254	0.56733994	0.52108381	0.63403923	0.5561974	0.5428097	0.51226626	0.34094978	0.33173059	0.43594714	0.33397487	0.38560231	0.33421549	0.59034773	0.6325957	0.64021143	0.53535347	0.66257818	0.63147334	0.64470089	0.32451516	0.46592924	0.40861009	0.35273388	0.53615506	0.54769915	0.36411759	0.45053727	0.4685749	0.38576257
S2.5	0.46993788	0.47611077	0.47146135	0.70482638	0.72767379	1	0.72759375	0.71765274	0.54192773	0.47627082	0.50745558	0.48821555	0.79950316	0.47490838	0.66330013	0.44660952	0.40804941	0.44652935	0.61600166	0.46432572	0.69239991	0.65095387	0.75933956	0.56669901	0.61471891	0.53343024	0.5187594	0.50986076	0.60525918	0.46825409	0.51627392	0.47763364	0.68494444	0.73368578	0.7226228	0.63540159	0.76928001	0.67692791	0.75220439	0.40965238	0.6366042	0.37958993	0.4619208	0.51563241	0.59756283	0.44075698	0.53334934	0.54264895	0.50521091
S3.1	0.30543582	0.3243551	0.30647811	0.66450237	0.72775381	0.72759375	1	0.59660126	0.38143395	0.32002612	0.3525737	0.31096718	0.70691043	0.39562349	0.50440948	0.40315891	0.36307576	0.32804282	0.49615232	0.33092847	0.57182932	0.50673412	0.59732279	0.56501537	0.5653363	0.54737912	0.36596167	0.30976485	0.43827191	0.29661726	0.35153147	0.30230915	0.57880384	0.63692488	0.63548171	0.56108724	0.69456473	0.73609098	0.64430021	0.29381162	0.43137751	0.303592	0.29846111	0.44356266	0.50825719	0.33245188	0.40652585	0.46945681	0.43979498
S3.5	0.45470632	0.49110194	0.55507507	0.78026311	0.57215049	0.71765274	0.59660126	1	0.54850109	0.53775856	0.51603328	0.55539513	0.67861197	0.44340297	0.58233156	0.37518129	0.38704572	0.54994428	0.60718309	0.5404843	0.62922859	0.69127776	0.66650639	0.47771409	0.51531227	0.43586726	0.48701342	0.54409205	0.57431463	0.45414469	0.47715253	0.51940046	0.59660071	0.58754208	0.59515768	0.57551714	0.6210518	0.52725679	0.57631875	0.46913602	0.62273517	0.48524953	0.51667462	0.50881818	0.62642283	0.51883933	0.62610221	0.48043946	0.44893374
S5.1	0.6119132	0.58249172	0.59620037	0.44773204	0.42255958	0.54192773	0.38143395	0.54850109	1	0.65921119	0.70594825	0.59018753	0.51346847	0.57038693	0.59171093	0.50553203	0.44813265	0.56245001	0.66762871	0.57030616	0.5876222	0.55459349	0.57014628	0.36932883	0.4110157	0.34888669	0.62698436	0.63852809	0.61407735	0.53054351	0.55491436	0.54377113	0.4025974	0.46945648	0.44147837	0.40684669	0.45663002	0.36660285	0.51002092	0.55347127	0.6714767	0.51034172	0.55563572	0.45831332	0.39890981	0.46753267	0.47514846	0.4575922	0.52597404
S5.3	0.55499449	0.59620008	0.6727593	0.42744958	0.32676033	0.47627082	0.32002612	0.53775856	0.65921119	1	0.60109049	0.59114996	0.46673106	0.43506507	0.46897554	0.37630308	0.36852678	0.51899959	0.47049894	0.56926422	0.53206709	0.54753919	0.53278817	0.34656099	0.40460176	0.32796259	0.58433538	0.58104867	0.49086108	0.55010443	0.53567451	0.58257192	0.40941181	0.45695073	0.43338165	0.4519804	0.46023764	0.34567947	0.45222105	0.4966334	0.60469777	0.53575474	0.64125383	0.42632717	0.4801188	0.56188909	0.54353067	0.41798973	0.42712866
S5.5	0.53190621	0.50288606	0.48428748	0.42576578	0.51940042	0.50745558	0.3525737	0.51603328	0.70594825	0.60109049	1	0.59066868	0.50841758	0.50897864	0.54569483	0.44091725	0.40299843	0.54665681	0.5828122	0.59652084	0.57696021	0.55772037	0.53254759	0.29830062	0.34776354	0.27585422	0.56341194	0.59620012	0.52773762	0.53054385	0.54705806	0.57110803	0.39738664	0.42905259	0.39882987	0.39882977	0.42488404	0.34648089	0.48308515	0.52348921	0.58289246	0.51426985	0.53743789	0.44909431	0.37702438	0.43298089	0.44348265	0.45294226	0.56341199
S6.1	0.51459054	0.46039768	0.5234889	0.50937955	0.33862472	0.48821555	0.31096718	0.55539513	0.59018753	0.59114996	0.59066868	1	0.52597401	0.69127749	0.56100672	0.47659134	0.40700676	0.54497347	0.60293395	0.7827482	0.6053392	0.70891463	0.53358972	0.30222883	0.33806338	0.27040287	0.62786585	0.6658649	0.58529721	0.53495291	0.54409186	0.6564054	0.36267454	0.40115463	0.37237491	0.38528184	0.41366078	0.3488061	0.45871449	0.70867438	0.63019109	0.49575159	0.51988159	0.39794801	0.470579	0.51394946	0.51531215	0.43153806	0.45149946
S6.3	0.47867638	0.43402356	0.43891382	0.70322292	0.70338305	0.79950316	0.70691043	0.67861197	0.51346847	0.46673106	0.50841758	0.52597401	1	0.58481684	0.65520317	0.50016099	0.46801418	0.51354896	0.64125429	0.52092363	0.74354644	0.7155682	0.78098454	0.56637844	0.57166969	0.53992367	0.49823704	0.49711467	0.55996523	0.46127963	0.49310586	0.48621147	0.63997095	0.69488526	0.66482258	0.61544005	0.69496546	0.66730786	0.73248353	0.45326306	0.60942749	0.41855096	0.42279961	0.48621129	0.59531815	0.41991372	0.49735469	0.52364935	0.51948061
S6.5	0.47498831	0.40644627	0.40812963	0.42239926	0.39137504	0.47490838	0.39562349	0.44340297	0.57038693	0.43506507	0.50897864	0.69127749	0.58481684	1	0.59636097	0.57199011	0.46705191	0.49984033	0.64005145	0.68510463	0.57848311	0.59587913	0.48749463	0.32627947	0.32427557	0.30359244	0.59339438	0.59155071	0.52950173	0.4296938	0.44187917	0.46632983	0.33942596	0.37566149	0.3368607	0.35914722	0.36812585	0.33830385	0.42344081	0.69961491	0.52573334	0.37846744	0.38151359	0.33100853	0.31866298	0.34848497	0.34086915	0.3675647	0.43033505
S7.1	0.53727798	0.48516972	0.46280318	0.52805883	0.48565058	0.66330013	0.50440948	0.58233156	0.59171093	0.46897554	0.54569483	0.56100672	0.65520317	0.59636097	1	0.69584782	0.598285	0.54457337	0.7813853	0.62225401	0.68141704	0.66666653	0.65784861	0.4412382	0.49334707	0.42055542	0.61920828	0.58553832	0.65279799	0.49927848	0.57150871	0.55948371	0.50072132	0.53166577	0.49518975	0.60710266	0.53254773	0.46055806	0.5921115	0.47226241	0.65961185	0.38969089	0.45951576	0.50136267	0.43394257	0.42448301	0.48452775	0.51747654	0.6147185
S7.3	0.42696855	0.38432007	0.36139241	0.35449815	0.35233353	0.44660952	0.40315891	0.37518129	0.50553203	0.37630308	0.44091725	0.47659134	0.50016099	0.57199011	0.69584782	1	0.81329178	0.46761326	0.59347451	0.52966165	0.52701615	0.51146382	0.4579132	0.31497592	0.3278028	0.31706064	0.49951939	0.46681146	0.47386597	0.3692482	0.41943252	0.428812	0.32507631	0.35786451	0.31393311	0.43706931	0.32235076	0.33774269	0.41566472	0.43370234	0.45855388	0.32611874	0.34608008	0.3428734	0.27553335	0.30271006	0.29076515	0.37365752	0.49719419
S7.5	0.3914547	0.33886543	0.32427528	0.3236341	0.31401394	0.40804941	0.36307576	0.38704572	0.44813265	0.36852678	0.40299843	0.40700676	0.46801418	0.46705191	0.598285	0.81329178	1	0.47114073	0.55114669	0.462482	0.48613129	0.45606866	0.44468571	0.3076807	0.32716137	0.30351225	0.45069788	0.40893121	0.42857183	0.37678382	0.41261849	0.41165627	0.325958	0.36347617	0.31866291	0.45093817	0.33012696	0.33573865	0.41806979	0.36644232	0.40724719	0.32259134	0.32667975	0.34255249	0.29140632	0.31080665	0.30198844	0.37221455	0.47130033
S9.1	0.55836171	0.50561194	0.53094487	0.47458772	0.34335488	0.44652935	0.32804282	0.54994428	0.56245001	0.51899959	0.54665681	0.54497347	0.51354896	0.49984033	0.54457337	0.46761326	0.47114073	1	0.59860532	0.64045235	0.50208436	0.54809999	0.50689485	0.27681651	0.30439397	0.25942071	0.48821587	0.52645538	0.45069782	0.47033837	0.47875588	0.55074539	0.34503772	0.37021016	0.33734185	0.37117228	0.34503791	0.28363041	0.41510365	0.50312667	0.46384485	0.48324539	0.48589075	0.38127314	0.40388023	0.44588769	0.44139839	0.3920158	0.45109836
S9.3	0.53503318	0.48957869	0.46392562	0.52966226	0.50184421	0.61600166	0.49615232	0.60718309	0.66762871	0.47049894	0.5828122	0.60293395	0.64125429	0.64005145	0.7813853	0.59347451	0.55114669	0.59860532	1	0.70634893	0.74394714	0.7202179	0.66033369	0.45085822	0.49022031	0.42985468	0.68734979	0.6580086	0.73104058	0.51763661	0.58441558	0.56493508	0.48468805	0.52693601	0.48949815	0.53070401	0.51483087	0.44219996	0.59195131	0.53006263	0.64814793	0.42007407	0.46608955	0.5155522	0.46216127	0.4324197	0.48981908	0.51210541	0.60060917
S9.5	0.55964406	0.47073933	0.49783574	0.44684953	0.33285254	0.46432572	0.33092847	0.5404843	0.57030616	0.56926422	0.59652084	0.7827482	0.52092363	0.68510463	0.62225401	0.52966165	0.462482	0.64045235	0.70634893	1	0.63227507	0.71164014	0.54569477	0.30832155	0.35313456	0.28739808	0.6764468	0.6807761	0.59507771	0.57968588	0.58706126	0.68286037	0.37718463	0.40508272	0.38191457	0.43241969	0.39730659	0.32203001	0.46801364	0.68574645	0.59427622	0.47306428	0.51322768	0.39947103	0.43923375	0.49438862	0.48092031	0.42071515	0.50962007
S10.1	0.44885366	0.43811136	0.40235713	0.59732232	0.56733994	0.69239991	0.57182932	0.62922859	0.5876222	0.53206709	0.57696021	0.6053392	0.74354644	0.57848311	0.68141704	0.52701615	0.48613129	0.50208436	0.74394714	0.63227507	1	0.84640037	0.7789798	0.48933773	0.52950126	0.45173989	0.62578162	0.60092995	0.68606682	0.51362853	0.57663955	0.56998556	0.60734336	0.66049382	0.61792536	0.63900932	0.6706751	0.58409494	0.75180376	0.54802027	0.72831491	0.44043643	0.48164187	0.57030628	0.61968898	0.44717047	0.5149112	0.54601595	0.59219192
S10.3	0.46015716	0.41350026	0.46536794	0.63588254	0.52108381	0.65095387	0.50673412	0.69127776	0.55459349	0.54753919	0.55772037	0.70891463	0.7155682	0.59587913	0.66666653	0.51146382	0.45606866	0.54809999	0.7202179	0.71164014	0.84640037	1	0.7461115	0.4732243	0.51394903	0.43923386	0.61271445	0.61960887	0.66001264	0.5156328	0.55467401	0.63131323	0.57647915	0.61728399	0.58874465	0.61054994	0.62321638	0.54689754	0.682139	0.64045237	0.71027716	0.49767537	0.4881355	0.52781787	0.65528305	0.51691555	0.58818342	0.50112257	0.53848023
S10.5	0.52557384	0.47875636	0.50793721	0.68358221	0.63403923	0.75933956	0.59732279	0.66650639	0.57014628	0.53278817	0.53254759	0.53358972	0.78098454	0.48749463	0.65784861	0.4579132	0.44468571	0.50689485	0.66033369	0.54569477	0.7789798	0.7461115	1	0.58120928	0.64702618	0.53920205	0.54954336	0.57263128	0.6388489	0.58954603	0.63684433	0.60590004	0.63492023	0.71091833	0.69071629	0.64237605	0.70739116	0.60894662	0.75565136	0.4721823	0.71099863	0.46633019	0.49751464	0.55467351	0.70370327	0.49318595	0.58802312	0.5259742	0.52340865
S11.1	0.30744027	0.29148716	0.41823049	0.49078116	0.5561974	0.56669901	0.56501537	0.47771409	0.36932883	0.34656099	0.29830062	0.30222883	0.56637844	0.32627947	0.4412382	0.31497592	0.3076807	0.27681651	0.45085822	0.30832155	0.48933773	0.4732243	0.58120928	1	0.87606201	0.85289398	0.33405539	0.30800127	0.43947451	0.35962827	0.40283814	0.34046829	0.52501195	0.58858411	0.59980751	0.53815942	0.59868517	0.62201373	0.62161291	0.27473175	0.47458719	0.53599498	0.32098792	0.44869322	0.6006091	0.38327735	0.51859868	0.45133877	0.37590194
S11.3	0.33020775	0.32331341	0.44965608	0.51050258	0.5428097	0.61471891	0.5653363	0.51531227	0.4110157	0.40460176	0.34776354	0.33806338	0.57166969	0.32427557	0.49334707	0.3278028	0.32716137	0.30439397	0.49022031	0.35313456	0.52950126	0.51394903	0.64702618	0.87606201	1	0.83036718	0.39329868	0.3690884	0.49687396	0.42784993	0.46817393	0.40909096	0.56164821	0.63115259	0.63981056	0.59034796	0.65375987	0.60886641	0.64253629	0.28932221	0.53046342	0.54769937	0.36716387	0.46624976	0.63516091	0.40748776	0.55427293	0.47322444	0.40476196
S11.5	0.29244923	0.26695637	0.38504183	0.44701043	0.51226626	0.53343024	0.54737912	0.43586726	0.34888669	0.32796259	0.27585422	0.27040287	0.53992367	0.30359244	0.42055542	0.31706064	0.30351225	0.25942071	0.42985468	0.28739808	0.45173989	0.43923386	0.53920205	0.85289398	0.83036718	1	0.32179022	0.27425127	0.3970664	0.33445593	0.37718489	0.30792072	0.48156164	0.54769943	0.5563573	0.50529125	0.55515485	0.56277066	0.54761927	0.26046231	0.44171912	0.51418977	0.28683708	0.40436125	0.55924321	0.36035008	0.48725381	0.43506529	0.3756618
S12.1	0.52276772	0.54834096	0.47186178	0.38231601	0.34094978	0.5187594	0.36596167	0.48701342	0.62698436	0.58433538	0.56341194	0.62786585	0.49823704	0.59339438	0.61920828	0.49951939	0.45069788	0.48821587	0.68734979	0.6764468	0.62578162	0.61271445	0.54954336	0.33405539	0.39329868	0.32179022	1	0.8305275	0.79918222	0.54970314	0.57383368	0.60678208	0.37373751	0.41342005	0.39065257	0.3994713	0.43290069	0.35145123	0.51082265	0.54922237	0.6035755	0.36427793	0.52629468	0.39313773	0.34535852	0.44276111	0.40804891	0.42440298	0.50016031
S12.3	0.56349247	0.56132765	0.5293414	0.40508318	0.33173059	0.50986076	0.30976485	0.54409205	0.63852809	0.58104867	0.59620012	0.6658649	0.49711467	0.59155071	0.58553832	0.46681146	0.40893121	0.52645538	0.6580086	0.6807761	0.60092995	0.61960887	0.57263128	0.30800127	0.3690884	0.27425127	0.8305275	1	0.77352881	0.59002719	0.58978687	0.64325787	0.37037061	0.39385945	0.37053085	0.36051031	0.4074076	0.3168996	0.46103924	0.56854269	0.60902673	0.4038805	0.54793977	0.35986871	0.36163229	0.45093839	0.43233972	0.3791089	0.42865165
S12.5	0.50248557	0.48252417	0.4566302	0.48116113	0.43594714	0.60525918	0.43827191	0.57431463	0.61407735	0.49086108	0.52773762	0.58529721	0.55996523	0.52950173	0.65279799	0.47386597	0.42857183	0.45069782	0.73104058	0.59507771	0.68606682	0.66001264	0.6388489	0.43947451	0.49687396	0.3970664	0.79918222	0.77352881	1	0.57928486	0.62690403	0.6301907	0.4657688	0.50497036	0.46849447	0.45975651	0.51306729	0.42977407	0.59090903	0.49895795	0.64999189	0.35401676	0.4723425	0.47995829	0.42704824	0.42664768	0.47498807	0.4484529	0.50649338
S13.1	0.556277	0.49062036	0.48027915	0.37566161	0.33397487	0.46825409	0.29661726	0.45414469	0.53054351	0.55010443	0.53054385	0.53495291	0.46127963	0.4296938	0.49927848	0.3692482	0.37678382	0.47033837	0.51763661	0.57968588	0.51362853	0.5156328	0.58954603	0.35962827	0.42784993	0.33445593	0.54970314	0.59002719	0.57928486	1	0.87181336	0.81208904	0.39890993	0.4603177	0.43883294	0.41005326	0.44228027	0.34479741	0.48292465	0.44083723	0.57527676	0.43241975	0.52950146	0.44460497	0.44155859	0.48508919	0.48581062	0.43779072	0.44083709
S13.3	0.54761898	0.49527034	0.46817403	0.40748768	0.38560231	0.51627392	0.35153147	0.47715253	0.55491436	0.53567451	0.54705806	0.54409186	0.49310586	0.44187917	0.57150871	0.41943252	0.41261849	0.47875588	0.58441558	0.58706126	0.57663955	0.55467401	0.63684433	0.40283814	0.46817393	0.37718489	0.57383368	0.58978687	0.62690403	0.87181336	1	0.82058682	0.43249981	0.50721519	0.47418649	0.45478624	0.47907682	0.39265695	0.5394423	0.44035631	0.61207328	0.44701003	0.53567443	0.51499129	0.47049877	0.4819629	0.50072176	0.49462907	0.50272592
S13.5	0.55780029	0.50064148	0.53182621	0.44356272	0.33421549	0.47763364	0.30230915	0.51940046	0.54377113	0.58257192	0.57110803	0.6564054	0.48621147	0.46632983	0.55948371	0.428812	0.41165627	0.55074539	0.56493508	0.68286037	0.56998556	0.63131323	0.60590004	0.34046829	0.40909096	0.30792072	0.60678208	0.64325787	0.6301907	0.81208904	0.82058682	1	0.39281716	0.43843218	0.41438209	0.40163575	0.43153789	0.33726177	0.4938274	0.52316856	0.59716225	0.4829247	0.55579614	0.45398439	0.48404692	0.52693632	0.52741717	0.44949514	0.47218242
S14.1	0.30880235	0.32683993	0.3645182	0.56822168	0.59034773	0.68494444	0.57880384	0.59660071	0.4025974	0.40941181	0.39738664	0.36267454	0.63997095	0.33942596	0.50072132	0.32507631	0.325958	0.34503772	0.48468805	0.37718463	0.60734336	0.57647915	0.63492023	0.52501195	0.56164821	0.48156164	0.37373751	0.37037061	0.4657688	0.39890993	0.43249981	0.39281716	1	0.82836283	0.76623362	0.64758704	0.7115601	0.61223341	0.6589707	0.34744305	0.59427618	0.38576289	0.45141909	0.50801675	0.5775213	0.39257682	0.49038019	0.49687353	0.42424262
S14.3	0.36692333	0.35874643	0.39321806	0.56870292	0.6325957	0.73368578	0.63692488	0.58754208	0.46945648	0.45695073	0.42905259	0.40115463	0.69488526	0.37566149	0.53166577	0.35786451	0.36347617	0.37021016	0.52693601	0.40508272	0.66049382	0.61728399	0.71091833	0.58858411	0.63115259	0.54769943	0.41342005	0.39385945	0.50497036	0.4603177	0.50721519	0.43843218	0.82836283	1	0.85225251	0.66209716	0.78723737	0.69704976	0.75853774	0.39762737	0.61664269	0.43506531	0.46184068	0.56132747	0.61287494	0.40965244	0.50529108	0.52477156	0.47033849
S14.5	0.33958639	0.34656093	0.40115448	0.57166885	0.64021143	0.7226228	0.63548171	0.59515768	0.44147837	0.43338165	0.39882987	0.37237491	0.66482258	0.3368607	0.49518975	0.31393311	0.31866291	0.33734185	0.48949815	0.38191457	0.61792536	0.58874465	0.69071629	0.59980751	0.63981056	0.5563573	0.39065257	0.37053085	0.46849447	0.43883294	0.47418649	0.41438209	0.76623362	0.85225251	1	0.67251868	0.80062522	0.69937465	0.73745378	0.37534096	0.61640218	0.42055516	0.44949522	0.54673723	0.62698415	0.42464363	0.52877989	0.5149914	0.42472372
S15.1	0.32812299	0.32010631	0.3520126	0.54777939	0.53535347	0.63540159	0.56108724	0.57551714	0.40684669	0.4519804	0.39882977	0.38528184	0.61544005	0.35914722	0.60710266	0.43706931	0.45093817	0.37117228	0.53070401	0.43241969	0.63900932	0.61054994	0.64237605	0.53815942	0.59034796	0.50529125	0.3994713	0.36051031	0.45975651	0.41005326	0.45478624	0.40163575	0.64758704	0.66209716	0.67251868	1	0.70642963	0.61984936	0.62890827	0.33461642	0.57094784	0.40941195	0.42424271	0.56100693	0.593234	0.44268108	0.51683529	0.51394944	0.49502986
S15.3	0.34247254	0.38295675	0.39233631	0.59563897	0.66257818	0.76928001	0.69456473	0.6210518	0.45663002	0.46023764	0.42488404	0.41366078	0.69496546	0.36812585	0.53254773	0.32235076	0.33012696	0.34503791	0.51483087	0.39730659	0.6706751	0.62321638	0.70739116	0.59868517	0.65375987	0.55515485	0.43290069	0.4074076	0.51306729	0.44228027	0.47907682	0.43153789	0.7115601	0.78723737	0.80062522	0.70642963	1	0.79373091	0.80583615	0.38512159	0.63868864	0.41790972	0.46929625	0.55202819	0.6221743	0.43755055	0.53134555	0.54377139	0.45671029
S15.5	0.28643605	0.2899636	0.30054554	0.54184718	0.63147334	0.67692791	0.73609098	0.52725679	0.36660285	0.34567947	0.34648089	0.3488061	0.66730786	0.33830385	0.46055806	0.33774269	0.33573865	0.28363041	0.44219996	0.32203001	0.58409494	0.54689754	0.60894662	0.62201373	0.60886641	0.56277066	0.35145123	0.3168996	0.42977407	0.34479741	0.39265695	0.33726177	0.61223341	0.69704976	0.69937465	0.61984936	0.79373091	1	0.75509062	0.34527851	0.4983168	0.36195335	0.35345539	0.50561179	0.54585539	0.37614277	0.44909436	0.51418986	0.44941501
S16.1	0.40949172	0.40740762	0.37469966	0.57920482	0.64470089	0.75220439	0.64430021	0.57631875	0.51002092	0.45222105	0.48308515	0.45871449	0.73248353	0.42344081	0.5921115	0.41566472	0.41806979	0.41510365	0.59195131	0.46801364	0.75180376	0.682139	0.75565136	0.62161291	0.64253629	0.54761927	0.51082265	0.46103924	0.59090903	0.48292465	0.5394423	0.4938274	0.6589707	0.75853774	0.73745378	0.62890827	0.80583615	0.75509062	1	0.47811478	0.67797022	0.39858959	0.44660912	0.53952223	0.59435627	0.40508299	0.49278509	0.5615684	0.56196917
S16.3	0.44203947	0.40315878	0.48067988	0.45767226	0.32451516	0.40965238	0.29381162	0.46913602	0.55347127	0.4966334	0.52348921	0.70867438	0.45326306	0.69961491	0.47226241	0.43370234	0.36644232	0.50312667	0.53006263	0.68574645	0.54802027	0.64045237	0.4721823	0.27473175	0.28932221	0.26046231	0.54922237	0.56854269	0.49895795	0.44083723	0.44035631	0.52316856	0.34744305	0.39762737	0.37534096	0.33461642	0.38512159	0.34527851	0.47811478	1	0.58521756	0.49294565	0.44644881	0.33501705	0.45895482	0.51066252	0.52396997	0.36636251	0.41702781
S16.5	0.49543059	0.47554918	0.54914223	0.52605423	0.46592924	0.6366042	0.43137751	0.62273517	0.6714767	0.60469777	0.58289246	0.63019109	0.60942749	0.52573334	0.65961185	0.45855388	0.40724719	0.46384485	0.64814793	0.59427622	0.72831491	0.71027716	0.71099863	0.47458719	0.53046342	0.44171912	0.6035755	0.60902673	0.64999189	0.57527676	0.61207328	0.59716225	0.59427618	0.61664269	0.61640218	0.57094784	0.63868864	0.4983168	0.67797022	0.58521756	1	0.48821599	0.57311223	0.51779729	0.56573699	0.49070094	0.58633969	0.5242909	0.56589737
S17.1	0.42143663	0.43714937	0.60533906	0.44997629	0.40861009	0.37958993	0.303592	0.48524953	0.51034172	0.53575474	0.51426985	0.49575159	0.41855096	0.37846744	0.38969089	0.32611874	0.32259134	0.48324539	0.42007407	0.47306428	0.44043643	0.49767537	0.46633019	0.53599498	0.54769937	0.51418977	0.36427793	0.4038805	0.35401676	0.43241975	0.44701003	0.4829247	0.38576289	0.43506531	0.42055516	0.40941195	0.41790972	0.36195335	0.39858959	0.49294565	0.48821599	1	0.58409509	0.52300805	0.57215022	0.52397017	0.57888424	0.38303708	0.36131197
S17.3	0.52004165	0.62922858	0.56918379	0.42328055	0.35273388	0.4619208	0.29846111	0.51667462	0.55563572	0.64125383	0.53743789	0.51988159	0.42279961	0.38151359	0.45951576	0.34608008	0.32667975	0.48589075	0.46608955	0.51322768	0.48164187	0.4881355	0.49751464	0.32098792	0.36716387	0.28683708	0.52629468	0.54793977	0.4723425	0.52950146	0.53567443	0.55579614	0.45141909	0.46184068	0.44949522	0.42424271	0.46929625	0.35345539	0.44660912	0.44644881	0.57311223	0.58409509	1	0.48869675	0.48581071	0.58377438	0.55459368	0.43706913	0.42560543
S17.5	0.40035288	0.39594359	0.36427782	0.48204262	0.53615506	0.51563241	0.44356266	0.50881818	0.45831332	0.42632717	0.44909431	0.39794801	0.48621129	0.33100853	0.50136267	0.3428734	0.34255249	0.38127314	0.5155522	0.39947103	0.57030628	0.52781787	0.55467351	0.44869322	0.46624976	0.40436125	0.39313773	0.35986871	0.47995829	0.44460497	0.51499129	0.45398439	0.50801675	0.56132747	0.54673723	0.56100693	0.55202819	0.50561179	0.53952223	0.33501705	0.51779729	0.52300805	0.48869675	1	0.5114639	0.42672765	0.48861638	0.54890153	0.47410626
S18.1	0.35273386	0.35626114	0.53174585	0.68125686	0.54769915	0.59756283	0.50825719	0.62642283	0.39890981	0.4801188	0.37702438	0.470579	0.59531815	0.31866298	0.43394257	0.27553335	0.29140632	0.40388023	0.46216127	0.43923375	0.61968898	0.65528305	0.70370327	0.6006091	0.63516091	0.55924321	0.34535852	0.36163229	0.42704824	0.44155859	0.47049877	0.48404692	0.5775213	0.61287494	0.62698415	0.593234	0.6221743	0.54585539	0.59435627	0.45895482	0.56573699	0.57215022	0.48581071	0.5114639	1	0.63540161	0.77665521	0.47739308	0.40299853
S18.3	0.45574813	0.46095909	0.53150564	0.50416887	0.36411759	0.44075698	0.33245188	0.51883933	0.46753267	0.56188909	0.43298089	0.51394946	0.41991372	0.34848497	0.42448301	0.30271006	0.31080665	0.44588769	0.4324197	0.49438862	0.44717047	0.51691555	0.49318595	0.38327735	0.40748776	0.36035008	0.44276111	0.45093839	0.42664768	0.48508919	0.4819629	0.52693632	0.39257682	0.40965244	0.42464363	0.44268108	0.43755055	0.37614277	0.40508299	0.51066252	0.49070094	0.52397017	0.58377438	0.42672765	0.63540161	1	0.80551538	0.41959304	0.39345869
S18.5	0.41662676	0.4212766	0.58056743	0.60349535	0.45053727	0.53334934	0.40652585	0.62610221	0.47514846	0.54353067	0.44348265	0.51531215	0.49735469	0.34086915	0.48452775	0.29076515	0.30198844	0.44139839	0.48981908	0.48092031	0.5149112	0.58818342	0.58802312	0.51859868	0.55427293	0.48725381	0.40804891	0.43233972	0.47498807	0.48581062	0.50072176	0.52741717	0.49038019	0.50529108	0.52877989	0.51683529	0.53134555	0.44909436	0.49278509	0.52396997	0.58633969	0.57888424	0.55459368	0.48861638	0.77665521	0.80551538	1	0.44556703	0.40604473
S19.1	0.42472353	0.43434376	0.37702444	0.46905594	0.4685749	0.54264895	0.46945681	0.48043946	0.4575922	0.41798973	0.45294226	0.43153806	0.52364935	0.3675647	0.51747654	0.37365752	0.37221455	0.3920158	0.51210541	0.42071515	0.54601595	0.50112257	0.5259742	0.45133877	0.47322444	0.43506529	0.42440298	0.3791089	0.4484529	0.43779072	0.49462907	0.44949514	0.49687353	0.52477156	0.5149914	0.51394944	0.54377139	0.51418986	0.5615684	0.36636251	0.5242909	0.38303708	0.43706913	0.54890153	0.47739308	0.41959304	0.44556703	1	0.71693112
S19.3	0.43113673	0.4046818	0.34688154	0.40484222	0.38576257	0.50521091	0.43979498	0.44893374	0.52597404	0.42712866	0.56341199	0.45149946	0.51948061	0.43033505	0.6147185	0.49719419	0.47130033	0.45109836	0.60060917	0.50962007	0.59219192	0.53848023	0.52340865	0.37590194	0.40476196	0.3756618	0.50016031	0.42865165	0.50649338	0.44083709	0.50272592	0.47218242	0.42424262	0.47033849	0.42472372	0.49502986	0.45671029	0.44941501	0.56196917	0.41702781	0.56589737	0.36131197	0.42560543	0.47410626	0.40299853	0.39345869	0.40604473	0.71693112	1
S19.5	0.37309604	0.33173016	0.29164678	0.27497229	0.27272739	0.36403737	0.32627889	0.3132917	0.50978033	0.37614261	0.51875913	0.50464989	0.40588435	0.52821858	0.58168991	0.55932334	0.49126185	0.40460175	0.57543691	0.5636523	0.51948058	0.51410944	0.38640384	0.25933964	0.27144494	0.26150436	0.54080482	0.47955761	0.49302543	0.36964893	0.39169504	0.39634462	0.29212781	0.33990709	0.29725857	0.4254451	0.32018627	0.33605914	0.42688815	0.52132442	0.46729219	0.31762092	0.35513903	0.37534089	0.26679517	0.30583646	0.29693788	0.56293111	0.74226391
S20.3	0.31730013	0.29789982	0.2692002	0.26887965	0.27922108	0.32475566	0.27601444	0.29325013	0.39065264	0.32379386	0.35602078	0.35377628	0.33325365	0.34511794	0.38199461	0.36652258	0.35048908	0.3538563	0.39610403	0.35866614	0.36780522	0.35329509	0.33485673	0.24795606	0.26278689	0.24619256	0.32539695	0.31874336	0.32980617	0.33950633	0.37253508	0.35553983	0.33397491	0.38359813	0.31056626	0.30367191	0.28523369	0.30367189	0.3338948	0.31497543	0.33100892	0.39458111	0.38231565	0.40612488	0.26046209	0.29052461	0.2762549	0.39947103	0.41221763
S20.5	0.54192713	0.4665706	0.5662176	0.46103919	0.37109214	0.5103416	0.33229153	0.5341511	0.583694	0.58120912	0.54874154	0.62858757	0.52028237	0.49751477	0.59307344	0.43923371	0.40067352	0.52845923	0.58874461	0.62329647	0.5840951	0.63596296	0.61255384	0.42728896	0.47843518	0.39554298	0.51531191	0.54609589	0.52910061	0.56766078	0.60389629	0.64943083	0.50857811	0.54577538	0.51948075	0.47827515	0.49046057	0.39081325	0.50545164	0.5073759	0.69624822	0.59002777	0.62706442	0.50096217	0.58024697	0.56060636	0.59740276	0.49238442	0.4944688
S21.1	0.49486936	0.45695066	0.5609267	0.44733065	0.40380002	0.4890973	0.36323571	0.48597083	0.60133059	0.54385155	0.53759833	0.60509876	0.54208748	0.51980108	0.60269347	0.49318592	0.431217	0.47611022	0.61095077	0.56966499	0.67925288	0.66466243	0.62514007	0.52837886	0.55242898	0.49382725	0.54585526	0.55331098	0.57872374	0.53391067	0.59339439	0.58449575	0.43698912	0.51619373	0.4862113	0.48941801	0.49278516	0.43121713	0.56060608	0.55266973	0.71324349	0.61672286	0.51835834	0.56942444	0.5694244	0.47699227	0.56942443	0.52405007	0.5592434
S21.3	0.24787599	0.25853812	0.37926912	0.49959915	0.57423438	0.61207302	0.57439478	0.47811458	0.31986587	0.34375551	0.28475283	0.28956284	0.57206985	0.24539083	0.39842896	0.24707443	0.25869855	0.23408726	0.39297758	0.28010303	0.54609619	0.51827812	0.62505981	0.70803246	0.69632814	0.60421676	0.30872245	0.28459229	0.39594396	0.35121099	0.39626477	0.34407594	0.59876562	0.67981395	0.72254294	0.60942768	0.69288133	0.67740898	0.69753087	0.26423014	0.50264591	0.41438225	0.35265394	0.45967643	0.68213879	0.38055195	0.52861964	0.43851228	0.34094953
S21.5	0.33261198	0.34936692	0.49134208	0.57287161	0.53431142	0.57006571	0.49623226	0.56485487	0.3677251	0.46416577	0.35201246	0.41430204	0.59748265	0.29950323	0.43362205	0.26735647	0.2817062	0.33790298	0.43201871	0.39241639	0.56982547	0.60806484	0.63580219	0.63932973	0.6889528	0.60181175	0.32716067	0.34118994	0.40347942	0.42728893	0.44580754	0.45671016	0.56381303	0.61519958	0.64686548	0.63604313	0.6385283	0.55018469	0.59323407	0.35313498	0.55876233	0.54721859	0.47747335	0.50464981	0.74426809	0.51042206	0.64726631	0.47490809	0.35048926
S22.1	0.40123464	0.51394919	0.50841756	0.43554607	0.34086924	0.46168035	0.2870775	0.52533253	0.47346491	0.59379515	0.44468507	0.45350367	0.39770738	0.31032567	0.42239859	0.26110339	0.26767702	0.35914712	0.39361875	0.44316206	0.43506515	0.46512752	0.4733846	0.30591662	0.37622275	0.27553355	0.53831976	0.51715586	0.46641022	0.4690558	0.45494661	0.51443016	0.44604804	0.41630615	0.44396367	0.41758892	0.48340584	0.31962525	0.41670693	0.39834892	0.57223035	0.40885089	0.71661046	0.36411759	0.45222086	0.51835849	0.51050197	0.36604182	0.3258782
S22.3	0.45815345	0.45783274	0.55379216	0.64125399	0.52324865	0.62345706	0.51410955	0.6821388	0.48011875	0.53246733	0.41630589	0.44789156	0.62025048	0.39506236	0.57078757	0.38592341	0.37301621	0.46144018	0.55908311	0.48893694	0.5897866	0.64534205	0.66546446	0.50929981	0.55395281	0.4837268	0.43859287	0.40732759	0.47162132	0.42568545	0.45125883	0.4794774	0.52725659	0.53679645	0.55924309	0.6341989	0.57864347	0.49775543	0.52982196	0.41983348	0.59852478	0.49078086	0.49655279	0.51803745	0.6775692	0.53158576	0.63115268	0.43891317	0.44741067
S22.5	0.47290394	0.48989956	0.57391419	0.63019097	0.52709661	0.65504284	0.47883622	0.69704989	0.50400867	0.51996154	0.41430188	0.45983652	0.5962807	0.37165375	0.54986415	0.33702157	0.32347351	0.40628565	0.50529123	0.42672778	0.55315051	0.6132755	0.66113549	0.47554992	0.53711773	0.43739051	0.42408283	0.45037717	0.51002115	0.46681111	0.48813552	0.50881863	0.5659771	0.56998556	0.5834535	0.57030639	0.60373579	0.48725366	0.53150546	0.4162259	0.63572226	0.4407572	0.56974506	0.50120241	0.66867069	0.54673727	0.6458231	0.4413182	0.37846735
S23.1	0.4915828	0.55651764	0.62818689	0.47146102	0.29982442	0.41229823	0.24699421	0.48925801	0.48172231	0.57984579	0.39666501	0.44556678	0.34143097	0.29389205	0.3693288	0.24675413	0.21797424	0.40780874	0.32836357	0.39578337	0.30711895	0.37750529	0.41277942	0.25589307	0.31249101	0.2218224	0.42600672	0.48805536	0.38311736	0.40315864	0.38383854	0.45566792	0.36123138	0.33918548	0.35481808	0.31810192	0.3613919	0.23264427	0.28811937	0.45719114	0.46288288	0.4163862	0.58690055	0.28427147	0.44813219	0.55651759	0.5464967	0.25533144	0.22398609
S23.3	0.50400853	0.55860206	0.64165488	0.40989301	0.32483617	0.45638967	0.27825925	0.48356605	0.5208436	0.60525875	0.41093484	0.40500252	0.37991086	0.33445639	0.41141642	0.282268	0.25388885	0.36467917	0.3783874	0.38536178	0.34367501	0.37341677	0.47322488	0.32042722	0.38696566	0.28659699	0.44997657	0.50705486	0.40989299	0.4318584	0.41141595	0.44284122	0.37445899	0.36139177	0.39434022	0.38023119	0.4091712	0.27088385	0.32756143	0.36235392	0.53936194	0.42271956	0.63636341	0.31842253	0.42544499	0.48196257	0.48156166	0.29525447	0.25396851
S23.5	0.5137089	0.54296975	0.58265226	0.52124444	0.41935273	0.55170793	0.37397813	0.57367359	0.50336737	0.50280587	0.42400214	0.45975638	0.48989971	0.38720611	0.5225273	0.33878523	0.31393367	0.40869067	0.48019924	0.42592627	0.44300156	0.47827493	0.55339153	0.36812654	0.4313781	0.33870549	0.44709072	0.47546933	0.47570998	0.47194188	0.47883628	0.49871766	0.43971471	0.44356273	0.46224152	0.44436453	0.49639268	0.36876736	0.43257994	0.38824793	0.58433546	0.4264073	0.6174442	0.4175086	0.51378881	0.52845937	0.55611685	0.42159719	0.36499947
S24.1	0.58690096	0.4735452	0.44260079	0.32058736	0.29212827	0.37053113	0.26887983	0.33525774	0.49655297	0.36540015	0.41710751	0.61255382	0.4192727	0.61912813	0.49342683	0.4621615	0.36988986	0.44717043	0.54593576	0.58385418	0.48765427	0.49326583	0.42135695	0.2425853	0.24763589	0.21027816	0.50777644	0.56020532	0.48741398	0.39281694	0.40091391	0.44083689	0.23400685	0.28282839	0.23496882	0.24531048	0.25124278	0.21885552	0.3384641	0.52517235	0.44757089	0.30655787	0.32427451	0.34551876	0.26086277	0.27248718	0.26302743	0.37950972	0.36916791
S24.3	0.64237621	0.55106654	0.51883935	0.32187009	0.31080704	0.43386309	0.2833899	0.36988973	0.57255106	0.44163864	0.47394575	0.64582301	0.4229604	0.62946965	0.54553525	0.47795453	0.38335798	0.45927573	0.57527682	0.62794601	0.5044893	0.51683496	0.44660964	0.25477076	0.28098545	0.22390679	0.58257205	0.60245321	0.54080524	0.45542727	0.48059975	0.51843839	0.27930092	0.3320508	0.28691689	0.29725861	0.31112729	0.26422975	0.37983014	0.56621768	0.49422805	0.3331732	0.40997264	0.3859228	0.2719258	0.32748144	0.32243083	0.41566479	0.41542415
S24.5	0.63051156	0.49414834	0.53944259	0.38792749	0.28739836	0.39305811	0.25942002	0.41935272	0.52405032	0.45318253	0.44268076	0.68887255	0.42873245	0.6115125	0.50008071	0.44757142	0.35754428	0.51739661	0.53527367	0.69023545	0.47514821	0.56140758	0.44316249	0.24170362	0.26382972	0.21252302	0.54505401	0.58385459	0.50120276	0.44099726	0.44003529	0.57150878	0.24258471	0.28491275	0.24042018	0.25036107	0.26222564	0.22647141	0.32651939	0.60654162	0.4503768	0.38848822	0.3905724	0.35169159	0.35177177	0.39442057	0.39057257	0.34527857	0.34696179
S25.1	0.52709644	0.53920159	0.73288409	0.42584599	0.29349095	0.43177828	0.24418838	0.51354832	0.53230735	0.73160166	0.49943909	0.56108731	0.38800738	0.37638294	0.42528484	0.31649871	0.30567614	0.50585208	0.4214368	0.53920168	0.4219178	0.49847701	0.49046008	0.37758573	0.4184707	0.3407092	0.48300466	0.56709956	0.43722968	0.50561179	0.49583173	0.56373257	0.43386276	0.43498505	0.43674886	0.38688532	0.40508299	0.28563475	0.38327766	0.49502998	0.57511646	0.59443678	0.62161326	0.37221456	0.56846245	0.58273243	0.60950813	0.33445609	0.32964606
S25.3	0.52292769	0.49222392	0.70819286	0.52124426	0.42143689	0.55860178	0.37702459	0.61375654	0.55667792	0.71845446	0.51915996	0.54930269	0.51819799	0.4075679	0.54401148	0.35193236	0.35642162	0.48965856	0.53831972	0.56389292	0.55507458	0.62193352	0.63043113	0.50809693	0.55355142	0.46977749	0.499038	0.53326928	0.5379991	0.55323073	0.58353384	0.60405645	0.52781781	0.57174938	0.55603661	0.50152335	0.53815953	0.41758884	0.5223665	0.48805535	0.69047621	0.61720383	0.59251244	0.4969538	0.64574314	0.59251262	0.68606701	0.45622918	0.45622925
S25.5	0.36435801	0.35914715	0.50857799	0.57639912	0.5953986	0.72101951	0.57736094	0.61087064	0.44179904	0.45654993	0.41702763	0.41197713	0.65400034	0.35738358	0.53431138	0.324355	0.32579813	0.35826554	0.53278822	0.42231855	0.61664272	0.61263435	0.72117976	0.68590645	0.73641151	0.64077287	0.45983661	0.45574805	0.5296618	0.48204269	0.52517234	0.47867578	0.67195762	0.71957671	0.75380783	0.6524771	0.73440762	0.62393796	0.69761106	0.37021031	0.65287818	0.4987979	0.46520776	0.52100373	0.70771185	0.45093824	0.61006918	0.50593257	0.43185851
S26.1	0.47138048	0.47146078	0.63997105	0.52757735	0.37614271	0.49823632	0.336861	0.58690063	0.54561491	0.64093316	0.50160338	0.59515818	0.45743167	0.40067344	0.48252358	0.33822371	0.3377429	0.47386571	0.45831335	0.52966184	0.47314432	0.5519481	0.54481318	0.38920971	0.43426341	0.3607508	0.4328204	0.4757897	0.44580733	0.53839992	0.53599499	0.58425524	0.49246432	0.49446864	0.52573363	0.49967949	0.52300808	0.40492265	0.46665088	0.53511335	0.64381933	0.55940385	0.60630113	0.44412394	0.61351616	0.64125407	0.68029507	0.45133936	0.40524325
S26.3	0.47466724	0.47354507	0.47057885	0.51154415	0.51306739	0.6633798	0.49807623	0.55996473	0.53767837	0.53030313	0.49038015	0.50785651	0.59900594	0.40644548	0.60301434	0.39850916	0.3917751	0.42151692	0.56277062	0.46288281	0.61367647	0.58241143	0.67732872	0.5483405	0.59227205	0.5069747	0.50905884	0.46512774	0.55331088	0.51491102	0.57295183	0.5088184	0.60365566	0.67011375	0.66514353	0.61335605	0.69183922	0.57447525	0.69111767	0.42736947	0.70202029	0.43610746	0.52685579	0.55250918	0.55595645	0.4554276	0.53936198	0.68045561	0.59788363
S26.5	0.44187917	0.40123485	0.34744303	0.28210716	0.27425076	0.35802493	0.27344919	0.31730027	0.50721507	0.38255611	0.46432601	0.48925795	0.37309635	0.44476535	0.47410617	0.42704844	0.35177206	0.38688501	0.45582827	0.42889223	0.44957539	0.42744932	0.38937006	0.25428931	0.26006145	0.22334514	0.46296295	0.43498503	0.46280262	0.36940859	0.397467	0.40901098	0.29228825	0.33413526	0.31617795	0.28242802	0.33950658	0.31385323	0.43474451	0.44941503	0.48140152	0.31072672	0.37101193	0.34920655	0.24386761	0.26855916	0.27978255	0.51683556	0.5029662
S27.1	0.54401147	0.51803746	0.56653811	0.29645708	0.27272758	0.40564383	0.28210717	0.36195288	0.50016032	0.53110494	0.46055821	0.43089661	0.34559914	0.35337516	0.41742839	0.36299517	0.33493684	0.40444128	0.41726795	0.42993444	0.38912965	0.36964912	0.43610729	0.44436419	0.48116082	0.42801065	0.48757415	0.5117043	0.46079852	0.46953674	0.49238445	0.46432593	0.323072	0.37702441	0.35249344	0.32948574	0.34022806	0.32619882	0.39554314	0.3831172	0.46801375	0.51202525	0.48340555	0.39522213	0.39289729	0.41261862	0.44813235	0.42207815	0.44620843
S27.5	0.38568229	0.37469949	0.48043932	0.25284628	0.24675352	0.30936362	0.25196434	0.30703879	0.37141266	0.36884751	0.34383554	0.36997004	0.27344899	0.30206848	0.32331271	0.27785812	0.25709513	0.31738026	0.33092867	0.33621947	0.30270986	0.28643618	0.34760319	0.49743457	0.47995828	0.53848022	0.33036731	0.34143045	0.33646003	0.36371676	0.3876065	0.35826541	0.27569376	0.3073597	0.30760019	0.28194687	0.29228839	0.28731805	0.30719946	0.29757925	0.38303698	0.52765768	0.35129107	0.35056936	0.36251431	0.31673934	0.37221459	0.36796575	0.3455991
S28.1	0.31722009	0.34744313	0.30960439	0.25653427	0.2656733	0.32411462	0.25477062	0.32259139	0.37902885	0.36644278	0.35802527	0.32427515	0.30711942	0.30471425	0.37085169	0.31593762	0.29773982	0.52132457	0.34856539	0.35562006	0.35369617	0.33854455	0.33830399	0.24354702	0.27457157	0.22262379	0.37061103	0.34608025	0.3461604	0.33189066	0.34351513	0.33261208	0.395944	0.41526407	0.32571804	0.32170988	0.33445623	0.28443223	0.36099136	0.29741916	0.36956917	0.34880606	0.40123517	0.33357423	0.24426855	0.27016266	0.27785874	0.33349435	0.349287
S28.3	0.29076485	0.30303044	0.29822069	0.30303053	0.26158435	0.32523661	0.20634943	0.35834551	0.3254771	0.33774291	0.35089027	0.33317328	0.28523355	0.27841918	0.33333331	0.23288462	0.22558942	0.50929932	0.33918566	0.37085153	0.32964587	0.32603851	0.33798286	0.22711256	0.26887942	0.18823189	0.30848172	0.35433725	0.29798	0.34118996	0.35145133	0.34720231	0.36099113	0.32772183	0.3346965	0.34167087	0.32988649	0.22085968	0.28403115	0.25933977	0.37213434	0.31377293	0.39778775	0.28860065	0.29028409	0.30222884	0.30872239	0.26302728	0.2354499
S28.5	0.46376451	0.53062363	0.47554929	0.35834559	0.34567927	0.39834877	0.23673283	0.44476516	0.46352419	0.54000341	0.52605432	0.44901422	0.37013006	0.35970842	0.40652556	0.28539381	0.27288778	0.43650798	0.41277862	0.47218224	0.39714631	0.42544516	0.43947403	0.25036105	0.30896284	0.21107952	0.47266309	0.54144624	0.4272889	0.48420718	0.46344425	0.49414787	0.47587009	0.46536824	0.39778764	0.35842577	0.38039147	0.26070271	0.35177193	0.35906712	0.45582832	0.49751503	0.59243238	0.45703078	0.34768347	0.43939422	0.40869025	0.30511498	0.29341058
S29.1	0.43338138	0.40540342	0.3496875	0.25340739	0.22815486	0.35321487	0.22727308	0.32042674	0.4805196	0.39979198	0.44725042	0.53447193	0.35417686	0.44965534	0.50713482	0.43514519	0.34776356	0.39482128	0.51298699	0.49639262	0.48516938	0.47370544	0.4136604	0.23176244	0.27833927	0.2117208	0.54954309	0.51683505	0.52268718	0.39979177	0.42809055	0.44572713	0.29052464	0.32932525	0.29597584	0.28186666	0.33878492	0.28387077	0.42360135	0.43506514	0.51106328	0.28371052	0.38648414	0.33028721	0.23633186	0.26447038	0.27336891	0.45983663	0.51394916
S29.3	0.53094444	0.51595323	0.56156828	0.49350663	0.34199161	0.48092033	0.30687875	0.55771994	0.51042178	0.59203142	0.53094459	0.61952876	0.45887465	0.43097665	0.52942117	0.37413857	0.36684326	0.53447177	0.49438845	0.59090913	0.4846884	0.55050503	0.51579293	0.30832163	0.3617128	0.27697673	0.51827791	0.57319242	0.50753586	0.55563575	0.53831999	0.62089132	0.43249983	0.43763045	0.43153783	0.42688849	0.45366406	0.35465815	0.4430017	0.51948064	0.53318919	0.52461142	0.59026782	0.41277869	0.48324521	0.58225133	0.55082607	0.50721543	0.47867588
S29.5	0.58666011	0.54192716	0.52012184	0.4494149	0.39666523	0.55210834	0.35137109	0.54745861	0.58730144	0.56180877	0.59419603	0.60982865	0.54337017	0.50080161	0.66682675	0.45438511	0.41157611	0.50216444	0.61062983	0.61439805	0.60886639	0.61912771	0.63997099	0.37005003	0.42576583	0.33317343	0.63636343	0.66578472	0.65520266	0.61359637	0.65440125	0.67420236	0.46416568	0.49575141	0.48156185	0.4566302	0.51683532	0.41013331	0.56012517	0.51819808	0.68366208	0.43474479	0.581209	0.48500884	0.44284133	0.49735486	0.51539228	0.55186809	0.56389306
[truncated: 29 more columns]

## Sheet: Phyla
Taxonomy	S1.1	S11.1	S13.1	S15.1	S16.1	S17.1	S19.1	S22.1	S25.1	S29.1	S6.1	S9.1	S1.3	S11.3	S13.3	S15.3	S16.3	S17.3	S19.3	S22.3	S25.3	S29.3	S6.3	S9.3	S1.5	S11.5	S13.5	S15.5	S16.5	S17.5	S19.5	S22.5	S25.5	S29.5	S6.5	S9.5	S10.1	S12.1	S2.1	S23.1	S24.1	S26.1	S3.1	S5.1	S10.3	S12.3	S2.3	S20.3	S23.3
Firmicutes	0.68855218855219	0.486932820266154	0.366281866281866	0.461439794773128	0.36259419592753	0.634920634920636	0.591229757896425	0.285153118486452	0.390893057559724	0.760782427449094	0.590267756934424	0.666105499438834	0.623777457110792	0.460157126823794	0.403318903318903	0.26984126984127	0.617283950617284	0.381353214686548	0.711640211640212	0.427208593875261	0.398428731762065	0.395302228635562	0.422639089305757	0.614237614237615	0.553391053391054	0.599567099567101	0.401875901875902	0.321228154561488	0.469536636203303	0.578803912137246	0.855459355459356	0.303992303992305	0.348244348244348	0.441077441077442	0.770482603815938	0.608225108225109	0.479236812570146	0.580327080327081	0.354818021484689	0.251242584575918	0.846881513548182	0.336860670194004	0.423280423280424	0.679012345679014	0.43682860349527	0.523649190315857	0.464967131633799	0.832611832611833	0.327962161295495
Bacteroidetes	0.127946127946128	0.442680776014109	0.432740099406766	0.418710918710919	0.531986531986532	0.137004970338304	0.261824595157928	0.361391694725028	0.32363315696649	0.113516113516113	0.155523488856822	0.0868205868205868	0.201058201058201	0.461199294532628	0.423921757255091	0.584896584896585	0.1005291005291	0.276334776334776	0.220218053551387	0.29685746352413	0.381273047939715	0.275853775853776	0.401154401154401	0.263427930094597	0.207792207792208	0.354497354497354	0.366281866281867	0.562850729517396	0.33702100368767	0.244428411095078	0.0794452461119128	0.391213724547058	0.481160814494148	0.31705948372615	0.0858585858585859	0.168991502324836	0.378627545294212	0.294211960878628	0.374699374699375	0.332531665864999	0.0209235209235209	0.360990860990861	0.496071829405163	0.19047619047619	0.336459836459836	0.298059964726631	0.41005291005291	0.0661375661375661	0.382315215648549
Fusobacteria	0.135481802148469	0.0511463844797178	0.13011063011063	0.0777617444284111	0.0698252364919031	0.19680936347603	0.0734327400994068	0.317139650472984	0.256854256854257	0.0471380471380471	0.2336860670194	0.194885361552028	0.139009139009139	0.0503447170113837	0.103735770402437	0.105258938592272	0.257495590828924	0.311287477954145	0.0362353695687029	0.24001924001924	0.191438191438191	0.237293570626904	0.131152797819465	0.0853775853775854	0.207231040564374	0.0222061888728555	0.195606862273529	0.0451338784672118	0.15993265993266	0.0869007535674202	0.0349527016193683	0.259660092993426	0.125781625781626	0.149029982363316	0.0986050986050986	0.18999518999519	0.10686227352894	0.0828924162257496	0.2334455667789	0.371011704345038	0.100609267275934	0.272005772005772	0.0407247073913741	0.104056437389771	0.186628186628187	0.125380792047459	0.0851370851370852	0.0295815295815296	0.260622093955427
Proteobacteria	0.0196408529741863	0.0122655122655123	0.0614878948212282	0.0384800384800385	0.0262145262145262	0.0256533589866923	0.0269360269360269	0.0330286996953664	0.0191598524931858	0.00809684143017476	0.00809684143017476	0.0327881994548661	0.0206028539361873	0.0206830206830207	0.0603655603655604	0.0352733686067019	0.017636684303351	0.0262145262145262	0.00929934263267597	0.0271765271765272	0.0191598524931858	0.0279781946448613	0.0336700336700337	0.0266153599486933	0.0174763508096841	0.0170755170755171	0.0271765271765272	0.0623697290363957	0.0282186948853616	0.0737534070867404	0.00785634118967452	0.0351130351130351	0.0354337021003688	0.0125060125060125	0.0321468654801988	0.0231681898348565	0.0291806958473625	0.0317460317460318	0.0161936828603495	0.0335898669232003	0.0076960076960077	0.020362353695687	0.00913900913900914	0.0174763508096841	0.0307840307840308	0.0395222061888729	0.0122655122655123	0.0536315536315536	0.023649190315857
Actinobacteria	0.0219656886323553	0.00360750360750361	0.00937950937950938	0.00312650312650313	0.00921917588584255	0.00553150553150553	0.0460157126823793	0.00328683662016995	0.00945967612634279	0.0704665704665705	0.0122655122655123	0.0183581850248517	0.00817700817700818	0.00352733686067019	0.00865800865800866	0.00424883758217091	0.00705467372134039	0.00481000481000481	0.0226070226070226	0.00344717011383678	0.00962000962000962	0.0634118967452301	0.00497033830367164	0.0101811768478435	0.00665383998717332	0.00344717011383678	0.00881834215167549	0.00825717492384159	0.00529100529100529	0.0161135161135161	0.022286355619689	0.0029661696328363	0.00905884239217573	0.0800865800865801	0.00817700817700818	0.00962000962000962	0.00609267275933943	0.0105820105820106	0.0133076799743466	0.00464967131633798	0.0153920153920154	0.00962000962000962	0.023649190315857	0.00857784191117524	0.00929934263267597	0.0132275132275132	0.0211640211640212	0.0179573512906846	0.000801667468334135
Tenericutes	0.00641333974667308	0.00336700336700337	0	0	0	0	0	0	0	0	0	8.01667468334135e-05	0.00737534070867404	0.00408850408850409	0	0	0	0	0	0.00513067179733846	8.01667468334135e-05	0	0.00641333974667308	0.000160333493666827	0.00729517396184063	0.00320666987333654	0.000160333493666827	0	0	0	0	0.00657367324033991	0.000320666987333654	0	0.00464967131633798	0	0	8.01667468334135e-05	0.00753567420234087	0.00689434022767356	0.00849767516434183	0	0.0071348404681738	0.000400833734167067	0	0	0.00641333974667308	0	0.00456950456950457
Cyanobacteria	0	0	0	0	0	0	0.000481000481000481	0	0	0	0	0.000721500721500722	0	0	0	0	0	0	0	0.000160333493666827	0	8.01667468334135e-05	0	0	0	0	0	8.01667468334135e-05	0	0	0	0.000240500240500241	0	0	0	0	0	0	0	8.01667468334135e-05	0	0	0	0	0	0	0	0	0
Deferribacteres	0	0	0	0.000481000481000481	0.000160333493666827	0	8.01667468334135e-05	0	0	0	0	0	0	0	0	0.000481000481000481	0	0	0	0	0	8.01667468334135e-05	0	0	0.000160333493666827	0	0	8.01667468334135e-05	0	0	0	0	0	8.01667468334135e-05	0	0	0	0	0	0	0	8.01667468334135e-05	0	0	0	0	0	0	0
Spirochaetes	0	0	0	0	0	8.01667468334135e-05	0	0	0	0	0	0	0	0	0	0	0	0	0	0	0	0	0	0	0	0	0	0	0	0	0	0	0	0	0	0	0	0	0	0	0	0	0	0	0	0	0	0	0
Saccharibacteria	0	0	0	0	0	0	0	0	0	0	0	0.000240500240500241	0	0	0	0	0	0	0	0	0	0	0	0	0	0	0	0	0	0	0	0	0	0	0	0	0	0	0	0	0	0	0	0	0	0	0	0	0
Others	0	0	0	0	0	0	0	0	0	0	0.000160333493666287	0	0	0	0	0	0	0	0	0	0	0	0	0	0	0	8.0166746832866e-05	0	0	0	0	0.000240500240499597	0	0.000160333493666509	8.01667468320888e-05	0	0	0.000160333493666065	0	3.33066907387547e-16	0	8.0166746833088e-05	0	0	0	0.000160333493666509	0	8.0166746832977e-05	8.0166746832977e-05
[truncated: 30 more columns]

## Sheet: Families
Taxonomy	S1.1	S11.1	S13.1	S15.1	S16.1	S17.1	S19.1	S22.1	S25.1	S29.1	S6.1	S9.1	S1.3	S11.3	S13.3	S15.3	S16.3	S17.3	S19.3	S22.3	S25.3	S29.3	S6.3	S9.3	S1.5	S11.5	S13.5	S15.5	S16.5	S17.5	S19.5	S22.5	S25.5	S29.5	S6.5	S9.5	S10.1	S12.1	S2.1	S23.1	S24.1	S26.1	S3.1	S5.1	S10.3	S12.3	S2.3	S20.3	S23.3
Prevotellaceae	0.00464967131633798	0.404361071027738	0.0754369087702421	0.340227673561007	0.465367965367965	0.0855379188712522	0.216610549943883	0.143177809844476	0.122655122655123	0.0279781946448613	0.0625300625300625	0.0424082090748758	0.0204425204425204	0.367243867243867	0.113756613756614	0.509299342632676	0.0885040885040885	0.076960076960077	0.1662658329325	0.245711079044412	0.2667949334616	0.112153278819945	0.37389770723104	0.180455347122014	0.088023088023088	0.324675324675325	0.0874619207952541	0.540724707391374	0.245630912297579	0.215568382235049	0.065335898669232	0.271123937790605	0.388007054673721	0.135481802148469	0.0549943883277217	0.0701459034792368	0.31329164662498	0.0840949174282507	0.306878306878307	0.0741542408209075	0.00272566939233606	0.260301426968094	0.480198813532147	0.085698252364919	0.279461279461279	0.0682219015552349	0.391133557800225	0.0590027256693923	0.128507295173962
Lactobacillaceae	0.00601250601250601	0.000160333493666827	0.00152316818983486	0.0343915343915344	0.0012025012025012	0.00929934263267597	0.000160333493666827	0	0.0184383517716851	0.00264550264550265	0.000481000481000481	0.207792207792208	0.00256533589866923	8.01667468334135e-05	0.000160333493666827	0.000881834215167548	0.000962000962000962	0.0133878467211801	0.000160333493666827	0.000400833734167067	0.00489017155683822	0.0168350168350168	0.00697450697450697	0.015311848645182	0.00136283469616803	0.000240500240500241	0	0.000881834215167548	0.000641333974667308	0.000881834215167548	0.000160333493666827	0.000481000481000481	0.00280583613916947	0.00529100529100529	0.0101811768478435	0.0325476992143659	0.00681417348084015	0.000240500240500241	0.000801667468334135	0.000160333493666827	0.000801667468334135	0.0076960076960077	0.000641333974667308	0.0053711720378387	0.00633317299983967	0.0144300144300144	0.00200416867083534	0.008337341670675	0.000721500721500722
Fusobacteriaceae	0.129228795895463	0.0481802148468815	0.122254288920956	0.0596440596440596	0.0648548981882315	0.187991021324355	0.0711880711880712	0.162578162578163	0.214606381273048	0.0369568702902036	0.217973384640051	0.18622735289402	0.134680134680135	0.0414462081128748	0.0978835978835979	0.0807279140612474	0.253006253006253	0.174282507615841	0.034712201378868	0.186548019881353	0.165784832451499	0.218534551867885	0.122254288920956	0.0807279140612474	0.198332531665865	0.0204425204425204	0.183982683982684	0.034311367644701	0.114558281224948	0.0646945646945647	0.0332691999358666	0.203222703222703	0.087622254288921	0.124899791566458	0.0950777617444284	0.181978515311849	0.101731601731602	0.0723905723905724	0.219496552829886	0.285714285714286	0.0972422639089306	0.240901074234408	0.0376783710117043	0.0958794292127625	0.177409010742344	0.114237614237614	0.0800865800865801	0.0268558601891935	0.161856661856662
Clostridiaceae_1	0.0269360269360269	0.00360750360750361	0.00849767516434183	0.156966490299824	0.0171556838223505	0.0367163700497034	0.0285393618726952	0.00312650312650313	0.00304633637966971	8.01667468334135e-05	0.0174763508096841	0.0666987333654	0.0202020202020202	0.00665383998717332	0.0125861792528459	0.0128266794933462	0.0218855218855219	0.0274170274170274	0.105820105820106	0.085297418630752	0.0012025012025012	0.0117845117845118	0.0537918871252205	0.075998075998076	0.00657367324033991	0.0275773609106942	0.00256533589866923	0.0267756934423601	0.00521083854417188	0.018037518037518	0.174683341350008	0.00737534070867404	0.00144300144300144	0.0017636684303351	0.0529902196568863	0.0679814013147347	0.0436107102773769	0.0438512105178772	0.0614878948212282	0.00136283469616803	0.0108225108225108	0.0135481802148469	0.121853455186789	0.057960557960558	0.0288600288600289	0.00585217251883919	0.0188391855058522	0.385842552509219	0.000801667468334135
Peptostreptococcaceae	0.140612473945807	0.0660573993907327	0.118085618085618	0.0549142215808883	0.139089305755972	0.0749559082892416	0.0618085618085618	0.0404842071508738	0.108064774731441	0.221741221741222	0.32339265672599	0.142215808882476	0.0837742504409171	0.0664582331248998	0.131874298540965	0.0679814013147346	0.421196087862755	0.0788840788840789	0.146624979958313	0.038961038961039	0.103254769921437	0.0955587622254289	0.152717652717653	0.245711079044412	0.0812089145422479	0.0658970658970659	0.15993265993266	0.0966810966810967	0.210357543690877	0.0567580567580568	0.268077601410935	0.0421677088343755	0.0970819304152638	0.176046176046176	0.438031104697771	0.318181818181818	0.222462722462722	0.29637646304313	0.0657367324033991	0.025012025012025	0.341911175244509	0.0587622254288921	0.0844155844155844	0.205707872374539	0.248356581689915	0.315456148789482	0.0582812249478916	0.0994067660734327	0.0234888568221902
Lachnospiraceae	0.349046015712682	0.0642937309603976	0.138768638768639	0.0434503767837101	0.0917909251242585	0.0777617444284111	0.314654481321148	0.0509058842392176	0.0933942600609267	0.365480198813532	0.142857142857143	0.151915985249319	0.320907487574154	0.0637325637325638	0.155122655122655	0.0658970658970659	0.0951579284912618	0.108305274971942	0.303030303030303	0.0691839025172359	0.101330767997435	0.110068943402277	0.108064774731441	0.152958152958153	0.192079525412859	0.0611672278338945	0.168751002084335	0.0780022446689113	0.0995670995670995	0.162578162578163	0.228715728715729	0.0751964085297419	0.0605258938592272	0.175805675805676	0.13035113035113	0.151034151034151	0.0945967612634279	0.104697771364438	0.0975629308962642	0.0687830687830688	0.27689594356261	0.115600448933782	0.0840949174282508	0.155523488856822	0.0747955747955748	0.10686227352894	0.0861792528459195	0.122093955427289	0.0789642456309123
Veillonellaceae	0.05002405002405	0.302308802308802	0.0507455507455507	0.0572390572390572	0.0302228635561969	0.268959435626102	0.0665383998717332	0.0210036876703543	0.135962802629469	0.044973544973545	0.00577200577200577	0.000721500721500722	0.0257335257335257	0.26984126984127	0.0512265512265512	0.0363957030623697	0.0289401956068623	0.0420875420875421	0.0714285714285714	0.0796055796055796	0.141574474907808	0.0983645983645984	0.00352733686067019	0.00240500240500241	0.154641654641655	0.396504729838063	0.0194805194805195	0.0409652076318743	0.0665383998717332	0.0505050505050505	0.103976270642937	0.0421677088343755	0.162016995350329	0.0270161936828603	0.00545133878467212	0.00456950456950457	0.00753567420234087	0.0134680134680135	0.00553150553150553	0.03663620330287	0.00625300625300625	0.0755170755170755	0.0275773609106942	0.0606060606060606	0.011624178290845	0.0112233445566779	0.0387205387205387	0.0165143498476832	0.0670995670995671
Bacteroidaceae	0.122895622895623	0.0379188712522046	0.354256854256854	0.0751964085297419	0.0619688953022286	0.0508257174923842	0.0437710437710438	0.214526214526215	0.197530864197531	0.0848965848965849	0.0909090909090909	0.0431297097963765	0.179252845919513	0.0920314253647587	0.308882475549142	0.0719095719095719	0.0109828443161777	0.19656886323553	0.051948051948052	0.05002405002405	0.112874779541446	0.161616161616162	0.0250921917588584	0.0807279140612474	0.117925284591951	0.0294211960878628	0.27665544332211	0.0202821869488536	0.0881834215167548	0.0284591951258618	0.0138688472021805	0.115760782427449	0.0879429212762546	0.178050344717011	0.0305435305435305	0.0967612634279301	0.0626102292768959	0.209395542728876	0.0405643738977072	0.255972422639089	0.0177970177970178	0.0956389289722623	0.0145101811768478	0.102533269199936	0.0549142215808883	0.228074394741061	0.0179573512906846	0.00705467372134039	0.25012025012025
Streptococcaceae	0.000801667468334135	0.00240500240500241	0.000240500240500241	0.00200416867083534	0.00112233445566779	0.093634760301427	0.00248516915183582	0	0.00657367324033991	0.00144300144300144	0.00264550264550265	0.0190796857463524	0.00897867564534231	0.000160333493666827	0.00320666987333654	0.000721500721500722	0.000962000962000962	0.0221260221260221	0.00288600288600289	0	0.00681417348084015	0.00280583613916947	0.00152316818983486	0.0246913580246914	0.000400833734167067	0.000160333493666827	0	0.0024050024050024	0.000962000962000962	0.141895141895142	0.00208433541766875	0	0.000721500721500722	0.000881834215167548	0.00400833734167068	0.00320666987333654	0.00440917107583774	0	0.0146705146705147	0	0	0.00104216770883438	0.00529100529100529	0.0361552028218695	0.000561167227833895	0.000721500721500722	0.187991021324355	0.0254128587461921	8.01667468334135e-05
Enterobacteriaceae	0.0124258457591791	0.000962000962000962	0.000641333974667308	0.00360750360750361	0.00280583613916947	0.0153920153920154	0.00168350168350168	0.000962000962000962	0.00585217251883919	0.00192400192400192	0.000801667468334135	0.00873817540484207	0.00857784191117524	0.000962000962000962	0.00921917588584255	0.00232483565816899	0.00312650312650313	0.0100208433541767	0.00184383517716851	0.00200416867083534	0.0047298380631714	0.0193201859868527	0.00192400192400192	0.00481000481000481	0.0041686708353375	0.000881834215167548	0.000881834215167548	0.00392817059483726	0.00280583613916947	0.00681417348084015	0.00136283469616803	0.00208433541766875	0.00248516915183582	0.00312650312650313	0.00200416867083534	0.00424883758217092	0.00136283469616803	0.00128266794933462	0.00585217251883919	0.0205226871893539	0.00464967131633798	0.00192400192400192	0.00248516915183582	0.0137886804553471	0.000320666987333654	0.0017636684303351	0.00497033830367164	0.0505852172518839	0.00312650312650313
Ruminococcaceae	0.0949975949975949	0.0268558601891935	0.0191598524931858	0.0265351932018599	0.054673721340388	0.0320666987333654	0.0511463844797178	0.154401154401154	0.0155523488856822	0.114558281224948	0.026374859708193	0.0498637165303833	0.138608305274972	0.0292608625941959	0.0189193522526856	0.0536315536315536	0.0308641975308642	0.0644540644540644	0.0429693763027097	0.111752445085778	0.0269360269360269	0.0348725348725349	0.0549142215808883	0.0615680615680616	0.093073593073593	0.0278178611511945	0.01667468334135	0.0332691999358666	0.0508257174923842	0.0429693763027097	0.0452942119608786	0.0951579284912618	0.0156325156325156	0.0371172037838705	0.0444925444925445	0.0149110149110149	0.0438512105178772	0.105900272566939	0.0555555555555556	0.100448933782267	0.0993265993265992	0.0291806958473625	0.0471380471380471	0.0987654320987653	0.0262145262145262	0.0513067179733847	0.0462562129228796	0.0179573512906846	0.125300625300625
Erysipelotrichaceae	0.0104216770883438	0.0193201859868527	0.0260541927208594	0.0576398909732243	0.0210838544171878	0.0303030303030303	0.0618887285553952	0.00777617444284111	0.00897867564534231	0.00962000962000962	0.0703062369729037	0.0184383517716851	0.0119448452781786	0.0229276895943563	0.0287798621131954	0.0240500240500241	0.0110630110630111	0.0198813532146865	0.0362353695687029	0.031986531986532	0.0113836780503447	0.0220458553791887	0.0363957030623697	0.0249318582651916	0.0125861792528459	0.0185986852653519	0.0330286996953664	0.0330286996953664	0.0307038640371974	0.102613435946769	0.0298220298220298	0.0272566939233606	0.00633317299983967	0.0156325156325156	0.0815295815295815	0.0141093474426808	0.0540323873657207	0.00865800865800866	0.045374378707712	0.00801667468334135	0.102372935706269	0.0200416867083534	0.0470578803912137	0.0484207150873818	0.0386403719737053	0.011624178290845	0.018999518999519	0.085297418630752	0.015712682379349
Coriobacteriaceae	0.0219656886323553	0.00344717011383678	0.00929934263267597	0.00312650312650313	0.00921917588584255	0.00553150553150553	0.0459355459355459	0.00320666987333654	0.00929934263267597	0.0704665704665705	0.0118646785313452	0.0169151835818502	0.00817700817700818	0.00336700336700337	0.00857784191117525	0.00424883758217091	0.00705467372134039	0.0047298380631714	0.0226070226070226	0.00344717011383678	0.00962000962000962	0.0633317299983967	0.00464967131633798	0.0101010101010101	0.00633317299983967	0.00320666987333654	0.00881834215167549	0.00825717492384159	0.00529100529100529	0.0161135161135161	0.022286355619689	0.0029661696328363	0.00905884239217573	0.0800064133397467	0.0076960076960077	0.00945967612634279	0.0059323392656726	0.0105018438351772	0.00521083854417188	0.00456950456950457	0.0152316818983486	0.00953984287317621	0.0188391855058522	0.00817700817700818	0.00913900913900914	0.0131473464806798	0.0163540163540164	0.0178771845438512	0.000801667468334135
Succinivibrionaceae	0.00240500240500241	0.0017636684303351	0.0192400192400192	0.0231681898348565	0.0142696809363476	0.00521083854417188	0.00224466891133558	0.00328683662016995	0.000881834215167548	0.00304633637966971	0.0041686708353375	0.0103415103415103	0.00280583613916947	0.00112233445566779	0.0138688472021805	0.0218053551386885	0.0109828443161777	0.00144300144300144	0.00104216770883438	0.00825717492384159	0.00264550264550265	0.0041686708353375	0.0184383517716851	0.00320666987333654	0.0029661696328363	0.000721500721500722	0.0059323392656726	0.0530703864037197	0.00945967612634279	0.0029661696328363	0.000400833734167067	0.012025012025012	0.00320666987333654	0.00336700336700337	0.0258136924803591	0.00481000481000481	0.0173961840628507	0.00224466891133558	0.00128266794933462	0.000320666987333654	0.000561167227833895	0.0059323392656726	0.000481000481000481	0.000320666987333654	0.0218855218855219	0.00232483565816899	0.00144300144300144	0.000801667468334135	0.00128266794933462
Helicobacteraceae	0.000561167227833895	0.000481000481000481	0.000962000962000962	0.00256533589866923	0.000160333493666827	0.000641333974667308	0.00577200577200577	0.000320666987333654	0.00489017155683822	0.000561167227833895	0.000481000481000481	0.00152316818983486	0.000962000962000962	0.000801667468334135	0.00392817059483726	0.00128266794933462	0.000320666987333654	0.00392817059483726	0.00184383517716851	0	0.00368767035433702	0.000561167227833895	8.01667468334135e-05	0.00280583613916947	0.000881834215167549	0.000721500721500722	0.000481000481000481	0.000641333974667308	0.000240500240500241	0.0615680615680616	0.0012025012025012	8.01667468334135e-05	0.00376783710117043	0.000881834215167548	8.01667468334135e-05	0.000400833734167067	0.000481000481000481	0.00505050505050505	0.000801667468334135	0.000721500721500722	0.000160333493666827	0.000641333974667308	0.000240500240500241	0.000400833734167067	0	0.0206028539361873	0.000160333493666827	0.000721500721500722	0.000320666987333654
Enterococcaceae	0.000320666987333654	0	0	0.023649190315857	0.000481000481000481	0.00657367324033991	0.00104216770883438	0	0	0	0	8.01667468334135e-05	0	0	0	0.000481000481000481	0.000400833734167067	0.00272566939233606	0.00104216770883438	0	0	0.00200416867083534	0	8.01667468334135e-05	8.01667468334135e-05	0	0	0.000641333974667308	0.000320666987333654	0.00136283469616803	0.00104216770883438	0	0	0	0	0.000160333493666827	0	0	0	0	0	0.00216450216450216	0	0.000320666987333654	0	0	0	0.0594837261503928	8.01667468334135e-05
Alcaligenaceae	0.00352733686067019	0.0088985088985089	0.0231681898348565	0.00905884239217573	0.00681417348084015	0.00424883758217092	0.0172358505691839	0.0284591951258618	0.00705467372134039	0.00256533589866923	0.00264550264550265	0.00440917107583774	0.00729517396184063	0.0175565175565176	0.0163540163540164	0.00970017636684303	0.00320666987333654	0.0108225108225108	0.00456950456950457	0.0169151835818502	0.00753567420234087	0.00376783710117043	0.0130671797338464	0.015311848645182	0.00937950937950938	0.0144300144300144	0.0174763508096841	0.00464967131633798	0.0137085137085137	0.00240500240500241	0.00489017155683822	0.0190796857463524	0.0258136924803591	0.00513067179733846	0.00392817059483726	0.0128266794933462	0.00953984287317621	0.0223665223665224	0.00825717492384159	0.012025012025012	0.00200416867083534	0.0117043450376784	0.00585217251883919	0.0029661696328363	0.00801667468334135	0.0138688472021805	0.00561167227833895	0.00152316818983486	0.0189193522526856
Bacteroidales_S24-7_group	0	0.000160333493666827	0	0.000881834215167548	0.00288600288600289	0	8.01667468334135e-05	0.00136283469616803	0.000240500240500241	8.01667468334135e-05	0.000881834215167548	0.000481000481000481	0.000320666987333654	8.01667468334135e-05	0	0.000962000962000962	0.000801667468334135	0	8.01667468334135e-05	0.000400833734167067	0.000240500240500241	0.000240500240500241	0.000641333974667308	8.01667468334135e-05	0	8.01667468334135e-05	8.01667468334135e-05	0.000561167227833895	0.00136283469616803	0	0.000160333493666827	0.00136283469616803	0.000160333493666827	0.000240500240500241	0	0	0.00160333493666827	8.01667468334135e-05	0.0252525252525253	0.000400833734167067	0	0.00328683662016995	0.000481000481000481	0.000641333974667308	0.000320666987333654	0	0.000561167227833895	0	0.00112233445566779
Campylobacteraceae	0.000721500721500722	0.000160333493666827	0.0174763508096841	8.01667468334135e-05	0.00216450216450216	0.000160333493666827	0	0	0.000481000481000481	0	0	0.00272566939233606	0.000801667468334135	0.000240500240500241	0.0169953503286837	0.000160333493666827	0	0	0	0	0.000481000481000481	0	8.01667468334135e-05	0.000240500240500241	8.01667468334135e-05	0.000320666987333654	0.00240500240500241	8.01667468334135e-05	0.00200416867083534	0	0	0.00184383517716851	0.000160333493666827	0	0.000160333493666827	0.000561167227833895	0.000160333493666827	0.000801667468334135	0	0	0	8.01667468334135e-05	0	0	0.000240500240500241	0.000481000481000481	0	0	0
Peptococcaceae	8.01667468334135e-05	0	0	0.00104216770883438	0.000641333974667308	0.00312650312650313	0.00128266794933462	8.01667468334135e-05	0.000160333493666827	0	8.01667468334135e-05	0.000240500240500241	0.000320666987333654	8.01667468334135e-05	8.01667468334135e-05	0.000320666987333654	0.00489017155683822	0.000962000962000962	0.000881834215167548	8.01667468334135e-05	0.000320666987333654	0.000240500240500241	0.000561167227833895	0.000160333493666827	0.000320666987333654	8.01667468334135e-05	0	0.000881834215167548	0.00144300144300144	0.000801667468334135	0.00128266794933462	8.01667468334135e-05	0.000400833734167067	0.000481000481000481	0.000320666987333654	0.000240500240500241	0.00184383517716851	0.000160333493666827	0.000400833734167067	8.01667468334135e-05	0	0.0012025012025012	0.000641333974667308	0.000240500240500241	0.000962000962000962	0.000160333493666827	0.000320666987333654	0.0118646785313452	0.000481000481000481
Acidaminococcaceae	0.000320666987333654	0.000481000481000481	0.00312650312650313	0.00336700336700337	0.00497033830367164	0.00112233445566779	0.000641333974667308	0.0071348404681738	0.000481000481000481	0.000240500240500241	0.000721500721500722	0	0.00112233445566779	0.000240500240500241	0.00128266794933462	0.00561167227833894	0.000881834215167548	0.000801667468334135	0.000320666987333654	0.00553150553150553	0.000481000481000481	0.000561167227833895	0.00112233445566779	0.000481000481000481	0.00200416867083534	0.000240500240500241	0.00128266794933462	0.00633317299983967	0.00280583613916947	0.000160333493666827	0.000160333493666827	0.00849767516434183	0.000881834215167548	0.000561167227833895	0.000240500240500241	0.000801667468334135	8.01667468334135e-05	0.00152316818983486	0.00440917107583774	0.00649350649350649	0.000240500240500241	0.0115440115440115	0.00240500240500241	0.000400833734167067	0.000481000481000481	0.000400833734167067	0.00481000481000481	0.000320666987333654	0.00857784191117524
Anaeroplasmataceae	0.00585217251883919	0.00312650312650313	0	0	0	0	0	0	0	0	0	0	0.00681417348084015	0.00384800384800385	0	0	0	0	0	0.0047298380631714	8.01667468334135e-05	0	0.00609267275933943	8.01667468334135e-05	0.00721500721500722	0.00272566939233606	0.000160333493666827	0	0	0	0	0.00601250601250601	0.000320666987333654	0	0.00440917107583774	0	0	8.01667468334135e-05	0.00729517396184063	0.00649350649350649	0.00817700817700818	0	0.00705467372134039	0.000320666987333654	0	0	0.0059323392656726	0	0.00400833734167068
Bifidobacteriaceae	0	0.000160333493666827	8.01667468334135e-05	0	0	0	0	8.01667468334135e-05	8.01667468334135e-05	0	0.000320666987333654	0	0	0.000160333493666827	8.01667468334135e-05	0	0	0	0	0	0	8.01667468334135e-05	0.000320666987333654	8.01667468334135e-05	0.000160333493666827	0.000240500240500241	0	0	0	0	0	0	0	0	0.000481000481000481	8.01667468334135e-05	0.000160333493666827	8.01667468334135e-05	0.00809684143017476	8.01667468334135e-05	0	0	0.00481000481000481	0.000400833734167067	8.01667468334135e-05	0	0.00481000481000481	8.01667468334135e-05	0
Clostridiales_vadinBB60_group	0.00545133878467212	0.000641333974667308	0	0	0	0	0	0	0	0	0	0.00569183902517236	0.00633317299983967	0.000400833734167067	0	0	0	0	0	0.00288600288600289	0	0	0.00208433541766875	0.00673400673400674	0.00633317299983967	0.000801667468334135	8.01667468334135e-05	0	0	0	0	0.00352733686067019	0	0	0.00128266794933462	8.01667468334135e-05	0	0.00376783710117043	0.0017636684303351	0.00256533589866923	0.00513067179733846	0	0.00168350168350168	0.00649350649350649	0	0.0041686708353375	0.00184383517716851	0	0.00392817059483726
Family_XIII	0.000160333493666827	8.01667468334135e-05	0	0.000240500240500241	8.01667468334135e-05	0.000400833734167067	0.000721500721500722	0.000160333493666827	8.01667468334135e-05	0	0	0.000160333493666827	0	8.01667468334135e-05	0	0.000801667468334135	8.01667468334135e-05	0	0	0	0.000160333493666827	8.01667468334135e-05	0	8.01667468334135e-05	0	0	0	0.0012025012025012	8.01667468334135e-05	0	0	0.000240500240500241	8.01667468334135e-05	0.000320666987333654	8.01667468334135e-05	0	0	0.000240500240500241	8.01667468334135e-05	0	0.000240500240500241	8.01667468334135e-05	0	0	0	8.01667468334135e-05	0.000160333493666827	0	0.000160333493666827
Caulobacteraceae	0	0	0	0	0	0	0	0	0	0	0	0.00136283469616803	0	0	0	0	0	0	0	0	0	0	8.01667468334135e-05	0.000160333493666827	0	0	0	0	0	0	0	0	0	0	0	8.01667468334135e-05	0	0	0	0	0	0	0	0	8.01667468334135e-05	0.000240500240500241	0	0	0
Propionibacteriaceae	0	0	0	0	0	0	0	0	0	0	0	0.00128266794933462	0	0	0	0	0	0	0	0	0	0	0	0	0	0	0	0	0	0	0	0	0	8.01667468334135e-05	0	0	0	0	0	0	0	0	0	0	8.01667468334135e-05	8.01667468334135e-05	0	0	0
Christensenellaceae	0.000320666987333654	8.01667468334135e-05	0	0	0	0	0	0	0	0	0	0.000160333493666827	0.000240500240500241	0	0	0	0	0	0	0.000320666987333654	0	0	8.01667468334135e-05	0	0	0	0	0	0	0	0	0.000400833734167067	0	0	8.01667468334135e-05	0	0	8.01667468334135e-05	8.01667468334135e-05	0.000481000481000481	0.000881834215167548	0	8.01667468334135e-05	8.01667468334135e-05	0	8.01667468334135e-05	0	0	0.000400833734167067
Bradyrhizobiaceae	0	0	0	0	0	0	0	0	0	0	0	0.00112233445566779	0	0	0	0	0	0	0	0	0	0	0	0	0	0	0	0	0	0	0	0	0	0	0	8.01667468334135e-05	0	0	0	0	0	0	0	0	8.01667468334135e-05	8.01667468334135e-05	0	0	0
mle1-27	0	0	0	0	0	0	0	0	0	0	0	0.00104216770883438	0	0	0	0	0	0	0	0	0	0	0	0	0	0	0	0	0	0	0	0	0	0	0	8.01667468334135e-05	8.01667468334135e-05	0	0	0	0	0	0	0	0	0.000160333493666827	0	0	0
Porphyromonadaceae	8.01667468334135e-05	0	0.000962000962000962	0.000721500721500722	0.000160333493666827	0	0.000160333493666827	0.000320666987333654	0.000160333493666827	0	8.01667468334135e-05	0	0.000160333493666827	0.000160333493666827	8.01667468334135e-05	0.000881834215167549	0	0	0	0	0	0.000240500240500241	0	0	0	0	0	0.000561167227833895	0	0	0	0.000240500240500241	0	0.000561167227833895	0	0.000320666987333654	0	0	0	0	0	0.000641333974667308	0	0	0	8.01667468334135e-05	0	0	0
Defluviitaleaceae	0.000481000481000481	0.000240500240500241	0	0	0	0	0	0	0	0	0	0.000481000481000481	0.000400833734167067	0.000160333493666827	0	0	0	0	0	0.000320666987333654	0	0	0.000320666987333654	0.000561167227833895	0.000400833734167067	8.01667468334135e-05	0	0	0	0	0	0.000801667468334135	0	0	0.000400833734167067	0	0	0.000160333493666827	0.000400833734167067	0.000320666987333654	0.000561167227833895	0	8.01667468334135e-05	0.000481000481000481	0	0.000160333493666827	0.000240500240500241	0	0.000881834215167549
Bacillaceae	0.000320666987333654	0	0	0	0	0	0.000160333493666827	0	0	0	0	0.000400833734167067	0.000320666987333654	0	0	0	0	0	0	8.01667468334135e-05	0	0	0	0.000881834215167548	0.000320666987333654	0.000240500240500241	0	0	0	0	0	0.000160333493666827	0	0	8.01667468334135e-05	0	0	0.000160333493666827	0.000240500240500241	0.000240500240500241	0.000320666987333654	0	0	0.000561167227833895	0	0.000160333493666827	0	0	8.01667468334135e-05
unidentified_Chloroplast	0	0	0	0	0	0	0.000481000481000481	0	0	0	0	0.000721500721500722	0	0	0	0	0	0	0	0.000160333493666827	0	8.01667468334135e-05	0	0	0	0	0	8.01667468334135e-05	0	0	0	0.000240500240500241	0	0	0	0	0	0	0	8.01667468334135e-05	0	0	0	0	0	0	0	0	0
Rhodobacteraceae	0	0	0	0	0	0	0	0	0	0	0	0.000641333974667308	0	0	0	0	0	0	0	0	0	0	0	0	0	0	0	0	0	0	0	0	0	0	0.000160333493666827	0	8.01667468334135e-05	0	0	0	0	0	0	0	0	0	0	0	0
ODP1230B8.23	0	0	0	0	0	0	0	0	0	0	0	0.000641333974667308	0	8.01667468334135e-05	0	0	0	0	0	0	0	0	8.01667468334135e-05	0	0	0	0	0	0	0	0	0	0	0	0	8.01667468334135e-05	0	0	0	0	0	0	0	0	0	0	0	0	0
Leuconostocaceae	0	0.000240500240500241	8.01667468334135e-05	0	0	0	0	0	0	0	0	0.000160333493666827	0	0	0	0	0	8.01667468334135e-05	0	0	0	0	0	0.000160333493666827	0	0	0	0	0	0	0	0	0	0	0.000561167227833895	8.01667468334135e-05	0	0	8.01667468334135e-05	0	0	0	0	0.000160333493666827	0	0.000400833734167067	0.000240500240500241	0	0
Deferribacteraceae	0	0	0	0.000481000481000481	0.000160333493666827	0	8.01667468334135e-05	0	0	0	0	0	0	0	0	0.000481000481000481	0	0	0	0	0	8.01667468334135e-05	0	0	0.000160333493666827	0	0	8.01667468334135e-05	0	0	0	0	0	8.01667468334135e-05	0	0	0	0	0	0	0	8.01667468334135e-05	0	0	0	0	0	0	0
Nitrosomonadaceae	0	0	0	0	0	0	0	0	0	0	0	0.000320666987333654	0	0	0	0	0	0	0	0	0	0	0	8.01667468334135e-05	0	0	0	0	0	0	0	0	0	0	0	0	0	0	0	0	0	0	0	0	0	0	0	0	0
Family_XI	0	0	0	0	0	0	0	0	0	0	0	0.000320666987333654	0	0	0	0	0	0	0	0	0	0	8.01667468334135e-05	0	0	0	0	0	0	0	0	0	0	0	0	0	0	0	0	0	0	0	0	0	0	0	0	0	0
Pasteurellaceae	0	0	0	0	0	0	0	0	0	0	0	0	0	0	0	0	0	0	0	0	0	0	0	0	0	0	0	0	0	0	0	0	0	0	0	0	0	0	0	0	0.000240500240500241	0	8.01667468334135e-05	0	0.000160333493666827	0	0	0	0
Brachyspiraceae	0	0	0	0	0	8.01667468334135e-05	0	0	0	0	0	0	0	0	0	0	0	0	0	0	0	0	0	0	0	0	0	0	0	0	0	0	0	0	0	0	0	0	0	0	0	0	0	0	0	0	0	0	0
Eubacteriaceae	8.01667468334135e-05	0	0	0	0	0	0	0	0	0	0	0	0	0	0	0	0	0	0	0.000240500240500241	0	0	8.01667468334135e-05	8.01667468334135e-05	8.01667468334135e-05	0	0	0	0	0	0	0	0	0	0	0	0	0	0	0	8.01667468334135e-05	0	0	0	0	0	0	0	0
Aerococcaceae	0	0	0	0	0	0	0	0	0	0	0	0	0	0	0	0	0	0.000160333493666827	0	0	0	0	0	0	0	0	0	0	0	0.000240500240500241	8.01667468334135e-05	0	0	0	0	0	0	0	0	0	0	0	0	0	0	0	0	8.01667468334135e-05	0
Rikenellaceae	0	0	0	8.01667468334135e-05	0	0	0	0	0	0	0	0	0	0	0	0	0	0	0	0	8.01667468334135e-05	8.01667468334135e-05	0	0	0	0	0	0	0	0	0	0	0	0	0	0	0	0	0	0	0	0	0	0	0	0	0	0	0
Corynebacteriaceae	0	0	0	0	0	0	8.01667468334135e-05	0	0	0	8.01667468334135e-05	0.000160333493666827	0	0	0	0	0	0	0	0	0	0	0	0	8.01667468334135e-05	0	0	0	0	0	0	0	0	0	0	8.01667468334135e-05	0	0	0	0	0.000160333493666827	0	0	0	0	0	0	0	0
Sphingomonadaceae	0	0	0	0	0	0	0	0	0	0	0	0.000160333493666827	0.000160333493666827	0	0	0	0	0	0	0	0	0	0	0	0	0	0	0	0	0	0	0	0	0	0	0	8.01667468334135e-05	0	0	0	0	0	0	0	0	0	0	0	0
Leptotrichiaceae	0	0	0	0	0	0	0	0	0	0	0	0	0	0	0	0	0	0	0	0	0	0	0	0	8.01667468334135e-05	0	0	0	0	0	0	0	0	0	0	0	0	0	0	0	0	0	0	0	0	0	0	0	0
Planococcaceae	0	0	0	0	0	0	0	0	0	0	0	0	0	0	0	0	0	0	0	0	0	0	0	0	0	0	0	0	0	0	0	0	0	0	0	0	0	0	0	0	0	8.01667468334135e-05	0	0	0	0	0	0	0
Phyllobacteriaceae	0	0	0	0	0	0	0	0	0	0	0	0	0	0	0	0	0	0	0	0	0	0	0	0	0	0	0	0	0	0	0	0	0	0	0	0	0	0	0	0	8.01667468334135e-05	0	0	0	0	0	0	0	0
Microbacteriaceae	0	0	0	0	0	0	0	0	8.01667468334135e-05	0	0	0	0	0	0	0	0	0	0	0	0	0	0	0	0	0	0	0	0	0	0	0	0	0	0	0	0	0	0	0	0	0	0	0	0	0	0	0	0
Micrococcaceae	0	0	0	0	0	0	0	0	0	0	0	0	0	0	0	0	0	8.01667468334135e-05	0	0	0	0	0	0	8.01667468334135e-05	0	0	0	0	0	0	0	0	0	0	0	0	0	0	0	0	8.01667468334135e-05	0	0	0	0	0	0	0
Neisseriaceae	0	0	0	0	0	0	0	0	0	0	0	0	0	0	0	0	0	0	0	0	0	8.01667468334135e-05	0	0	0	0	0	0	0	0	0	0	0	0	0	0	0	0	0	0	0	0	0	0	0	0	0	0	0
Dietziaceae	0	0	0	0	0	0	0	0	0	0	0	0	0	0	0	0	0	0	0	0	0	0	0	0	0	0	0	0	0	0	0	0	0	0	0	0	0	0	0	0	0	0	0	0	0	0	0	0	0
Burkholderiaceae	0	0	0	0	0	0	0	0	0	0	0	0	0	0	0	0	0	0	0	0	0	8.01667468334135e-05	0	0	0	0	0	0	0	0	0	0	0	0	0	0	0	0	0	0	0	0	0	0	0	0	8.01667468334135e-05	0	0
Xanthomonadaceae	0	0	0	0	0	0	0	0	0	0	0	0	0	0	0	0	0	0	0	0	8.01667468334135e-05	0	0	0	0	0	0	0	0	0	0	0	0	0	0	0	0	0	0	0	0	8.01667468334135e-05	0	0	0	0	0	0	0
Staphylococcaceae	0	0	0	0	0	0	0	0	0	0	0	0	0	0	0	0	0	0	0	0	0	0	0	0	0	0	0	0	0	0	0	0	0	0	0	0	0	0	0	0	0	0	0	0	0	0	0	0	0
Others	0.00929934263267618	0.00360750360750361	0.00994067660734321	0.0197210197210199	0.00665383998717328	0.00945967612634302	0.0036075036075035	0.15664582331249	0.0454545454545454	0.0107423440756772	0.0171556838223507	0.0112233445566777	0.00809684143017453	0.0108225108225105	0.0071348404681737	0.0266153599486932	0.00472983806317129	0.139890973224307	0.00368767035433692	0.0551547218213885	0.0270161936828601	0.020362353695687	0.011063011063011	0.00833734167067479	0.0126663459996795	0.00272566939233587	0.0138688472021803	0.0117043450376783	0.0472983806317139	0.0226070226070226	0.00184383517716857	0.0604457271123938	0.0435305435305434	0.0271765271765271	0.00456950456950445	0.0101010101010101	0.00625300625300618	0.0123456790123455	0.0168350168350165	0.0883437550104215	0.00513067179733828	0.032708032708033	0.00432900432900396	0.0116241782908449	0.0109828443161777	0.0135481802148468	0.00601250601250569	0.00288600288600305	0.103174603174603
[truncated: 30 more columns]

## Sheet: Genera
Taxonomy	S1.1	S11.1	S13.1	S15.1	S16.1	S17.1	S19.1	S22.1	S25.1	S29.1	S6.1	S9.1	S1.3	S11.3	S13.3	S15.3	S16.3	S17.3	S19.3	S22.3	S25.3	S29.3	S6.3	S9.3	S1.5	S11.5	S13.5	S15.5	S16.5	S17.5	S19.5	S22.5	S25.5	S29.5	S6.5	S9.5	S10.1	S12.1	S2.1	S23.1	S24.1	S26.1	S3.1	S5.1	S10.3	S12.3	S2.3	S20.3	S23.3
Lactobacillus	0.00601250601250601	0.000160333493666827	0.00152316818983486	0.0343915343915344	0.0012025012025012	0.00929934263267597	0.000160333493666827	0	0.0184383517716851	0.00264550264550265	0.000481000481000481	0.207792207792208	0.00256533589866923	8.01667468334135e-05	0.000160333493666827	0.000881834215167548	0.000962000962000962	0.0133878467211801	0.000160333493666827	0.000400833734167067	0.00489017155683822	0.0168350168350168	0.00697450697450697	0.015311848645182	0.00136283469616803	0.000240500240500241	0	0.000881834215167548	0.000641333974667308	0.000881834215167548	0.000160333493666827	0.000481000481000481	0.00280583613916947	0.00529100529100529	0.0101811768478435	0.0325476992143659	0.00681417348084015	0.000240500240500241	0.000801667468334135	0.000160333493666827	0.000801667468334135	0.0076960076960077	0.000641333974667308	0.0053711720378387	0.00633317299983967	0.0144300144300144	0.00200416867083534	0.008337341670675	0.000721500721500722
Prevotella_9	0.000721500721500722	0.395141895141895	0.0635722302388969	0.292287958954626	0.442039442039442	0.0568382235048902	0.207311207311207	0.0835337502004169	0.0215648548981882	0.017636684303351	0.0493025493025493	0.0225268558601892	0.00392817059483726	0.344075677409011	0.0999679333012666	0.461439794773128	0.0432098765432099	0.0509058842392176	0.157046657046657	0.224226390893058	0.142215808882476	0.0569183902517236	0.365400032066699	0.165864999198333	0.00328683662016995	0.315055315055315	0.0703062369729036	0.526615359948693	0.17708834375501	0.204024370691037	0.0621292287958955	0.220458553791887	0.345679012345679	0.115279781946449	0.0501843835177169	0.0590828924162258	0.287477954144621	0.06998556998557	0.287638287638288	0.0114638447971781	0.000400833734167067	0.0818502485169152	0.471460638127305	0.0354337021003688	0.248677248677249	0.0428090428090428	0.385040885040885	0.0561167227833895	0.0428892095558762
Sarcina	0.0198011864678531	0	0.00513067179733846	0.122494789161456	0.0125060125060125	0.00793650793650794	0.0133878467211801	0.000962000962000962	8.01667468334135e-05	0	0.00376783710117043	0.0455347122013789	0.0117845117845118	0.00489017155683822	0.00288600288600289	0.00937950937950938	0.0160333493666827	0.00513067179733846	0.0711079044412378	0.0645342312008979	8.01667468334135e-05	0.00825717492384159	0.0383197049863717	0.0629308962642296	0.000240500240500241	0.0177168510501844	8.01667468334135e-05	0.0191598524931858	0.00392817059483726	0.00448933782267116	0.128747795414462	0.00400833734167068	0.000160333493666827	0.00128266794933462	0.038961038961039	0.0590027256693923	0.0377585377585378	0.0408850408850409	0.00577200577200577	0.000561167227833895	0.00112233445566779	0.008337341670675	0.0438512105178772	0.0198813532146865	0.0238896905563572	8.01667468334135e-05	0.00577200577200577	0.00681417348084015	0.000481000481000481
Fusobacterium	0.115840949174283	0.0438512105178772	0.104537437870771	0.0448132114798781	0.0601250601250601	0.181657848324515	0.0548340548340548	0.129148629148629	0.191678691678692	0.0278178611511945	0.196729196729197	0.171637004970338	0.108706108706109	0.0344717011383678	0.082010582010582	0.0655763989097322	0.246753246753247	0.126663459996793	0.0268558601891935	0.162898829565496	0.154160654160654	0.200256533589867	0.111511944845278	0.0707070707070707	0.171236171236171	0.0183581850248517	0.160654160654161	0.0275773609106942	0.0968414301747635	0.0550745550745551	0.0251723585056918	0.141734808401475	0.0678210678210678	0.108625941959275	0.088985088985089	0.162257495590829	0.089385922719256	0.0540323873657207	0.208754208754209	0.246512746512747	0.0937950937950938	0.198412698412698	0.0339907006573673	0.087622254288921	0.161696328362995	0.0945165945165945	0.0757575757575758	0.0196408529741863	0.119929453262787
Peptoclostridium	0.135481802148469	0.0607663940997274	0.114077280743947	0.0520282186948854	0.136283469616803	0.0723905723905724	0.0582812249478916	0.0382395382395382	0.0995670995670996	0.21653038319705	0.312890812890813	0.133237133237133	0.0798460798460798	0.0638928972262306	0.126022126022126	0.065335898669232	0.407327240660574	0.0770402437069104	0.144861311527978	0.0379188712522046	0.101170434503768	0.0860189193522527	0.139249639249639	0.2336860670194	0.0766394099727433	0.0604457271123938	0.150472983806317	0.0656565656565656	0.203062369729036	0.0553150553150553	0.2665544332211	0.0413660413660414	0.0861792528459195	0.163139329805996	0.417829084495751	0.312249478916146	0.205467372134039	0.268718935385602	0.0494628827962161	0.0246111912778579	0.309122975789642	0.0554753888087221	0.0622895622895623	0.18999518999519	0.244588744588745	0.265672599005932	0.051948051948052	0.0975629308962642	0.0224466891133558
Megamonas	0.05002405002405	0.301747635080968	0.0507455507455507	0.055635722302389	0.0289401956068623	0.265832932499599	0.0127465127465127	0.0209235209235209	0.133878467211801	0.00761584094917428	0.00545133878467212	0.000721500721500722	0.0255731922398589	0.269761103094436	0.0511463844797178	0.0363957030623697	0.0260541927208594	0.0398428731762065	0.0103415103415103	0.0796055796055796	0.140371973705307	0.0150713484046817	0.00352733686067019	0.00240500240500241	0.154641654641655	0.396264229597563	0.0194805194805195	0.0391213724547058	0.0654160654160654	0.0485810485810486	0.00986050986050986	0.0421677088343755	0.158088824755491	0.0255731922398589	0.00464967131633798	0.00424883758217092	0.00753567420234087	0.0134680134680135	0.00505050505050505	0.03663620330287	0.00625300625300625	0.0718294051627385	0.0181176847843515	0.0597242263908931	0.011624178290845	0.0112233445566779	0.0222061888728555	0.0105018438351772	0.0670995670995671
Clostridium_sensu_stricto_1	0.0071348404681738	0.00360750360750361	0.00336700336700337	0.034311367644701	0.00464967131633798	0.028699695366362	0.0151515151515152	0.00216450216450216	0.00264550264550265	8.01667468334135e-05	0.0135481802148469	0.0211640211640212	0.00841750841750842	0.0017636684303351	0.00970017636684303	0.00344717011383678	0.00585217251883919	0.0222061888728555	0.034712201378868	0.0207631874298541	0.00112233445566779	0.00344717011383678	0.0154721821388488	0.0130671797338464	0.00617283950617284	0.00986050986050986	0.00248516915183582	0.00761584094917428	0.00128266794933462	0.0133878467211801	0.0457752124418791	0.00312650312650313	0.00104216770883438	0.000481000481000481	0.0139490139490139	0.00897867564534231	0.00577200577200577	0.0029661696328363	0.0557158890492224	0.000721500721500722	0.00432900432900433	0.00432900432900433	0.0780022446689113	0.0380792047458714	0.00464967131633798	0.00577200577200577	0.0130671797338464	0.379028379028379	0.000160333493666827
Bacteroides	0.122895622895623	0.0379188712522046	0.354256854256854	0.0751964085297419	0.0619688953022286	0.0508257174923842	0.0437710437710438	0.214526214526215	0.197530864197531	0.0848965848965849	0.0909090909090909	0.0431297097963765	0.179252845919513	0.0920314253647587	0.308882475549142	0.0719095719095719	0.0109828443161777	0.19656886323553	0.051948051948052	0.05002405002405	0.112874779541446	0.161616161616162	0.0250921917588584	0.0807279140612474	0.117925284591951	0.0294211960878628	0.27665544332211	0.0202821869488536	0.0881834215167548	0.0284591951258618	0.0138688472021805	0.115760782427449	0.0879429212762546	0.178050344717011	0.0305435305435305	0.0967612634279301	0.0626102292768959	0.209395542728876	0.0405643738977072	0.255972422639089	0.0177970177970178	0.0956389289722623	0.0145101811768478	0.102533269199936	0.0549142215808883	0.228074394741061	0.0179573512906846	0.00705467372134039	0.25012025012025
Blautia	0.0997274330607664	0.0238095238095238	0.0517075517075517	0.0215648548981882	0.0517877184543851	0.0320666987333654	0.178852012185346	0.025974025974026	0.0422478755812089	0.263989097322431	0.101571268237935	0.0505050505050505	0.0842552509219176	0.0216450216450216	0.0699054032387366	0.0330286996953664	0.0534712201378868	0.0590828924162258	0.217492384159051	0.0195606862273529	0.0396023729357063	0.0460958794292128	0.0454545454545455	0.0574795574795575	0.0634920634920635	0.0181978515311849	0.061648228314895	0.0444925444925445	0.0632515632515633	0.0601250601250601	0.152717652717653	0.0217251883918551	0.0331088664421998	0.0911495911495911	0.0588423921757255	0.0578803912137245	0.0440917107583774	0.0354337021003688	0.0383998717332051	0.0191598524931858	0.148548981882315	0.0726310726310726	0.034311367644701	0.0841750841750842	0.040323873657207	0.0339105339105339	0.0360750360750361	0.0670194003527337	0.0230078563411897
Streptococcus	0.000801667468334135	0.00240500240500241	0.000240500240500241	0.00200416867083534	0.00112233445566779	0.093634760301427	0.00232483565816899	0	0.00657367324033991	0.00144300144300144	0.00264550264550265	0.0190796857463524	0.00897867564534231	0.000160333493666827	0.00320666987333654	0.000721500721500722	0.000962000962000962	0.0221260221260221	0.00288600288600289	0	0.00681417348084015	0.00280583613916947	0.00152316818983486	0.0246111912778579	0.000320666987333654	0.000160333493666827	0	0.0024050024050024	0.000962000962000962	0.141895141895142	0.00208433541766875	0	0.000721500721500722	0.000881834215167548	0.00400833734167068	0.00320666987333654	0.00440917107583774	0	0.0146705146705147	0	0	0.00104216770883438	0.00529100529100529	0.0361552028218695	0.000561167227833895	0.000721500721500722	0.187991021324355	0.0254128587461921	0
Megasphaera	0	0.000561167227833895	0	0	0	0.00312650312650313	0	8.01667468334135e-05	0.00184383517716851	0.000320666987333654	0.000160333493666827	0	0	8.01667468334135e-05	0	0	0	0.000240500240500241	0	0	0.0012025012025012	0.000881834215167548	0	0	0	0.000240500240500241	0	0	8.01667468334135e-05	0.000160333493666827	0	0	0.00264550264550265	0.000320666987333654	0.000801667468334135	0	0	0	0.000481000481000481	0	0	0.00200416867083534	0.00913900913900914	0.000400833734167067	0	0	0.0161936828603495	0.00392817059483726	0
Escherichia-Shigella	0.0124258457591791	0.000962000962000962	0.000641333974667308	0.00360750360750361	0.00280583613916947	0.0153920153920154	0.00168350168350168	0.000962000962000962	0.00585217251883919	0.00192400192400192	0.000641333974667308	0.00801667468334135	0.00857784191117524	0.000962000962000962	0.00921917588584255	0.00232483565816899	0.00312650312650313	0.0100208433541767	0.00184383517716851	0.00200416867083534	0.0047298380631714	0.0193201859868527	0.00192400192400192	0.0047298380631714	0.00408850408850409	0.000801667468334135	0.000481000481000481	0.00384800384800385	0.00272566939233606	0.00681417348084015	0.00136283469616803	0.00208433541766875	0.00248516915183582	0.00312650312650313	0.00200416867083534	0.00424883758217092	0.00136283469616803	0.00128266794933462	0.00585217251883919	0.0205226871893539	0.00464967131633798	0.00192400192400192	0.00248516915183582	0.0137886804553471	0.000320666987333654	0.00168350168350168	0.00497033830367164	0.0505050505050505	0.00312650312650313
Alloprevotella	0.00384800384800385	0.00505050505050505	0.0114638447971781	0.0332691999358666	0.0198011864678531	0.0271765271765272	0.00705467372134039	0.0550745550745551	0.0981240981240981	0.00953984287317621	0.010662177328844	0.0183581850248517	0.0161135161135161	0.0194003527336861	0.0118646785313452	0.0327881994548661	0.0427288760622094	0.023649190315857	0.00729517396184063	0.0188391855058522	0.119127785794452	0.0504248837582171	0.0053711720378387	0.0112233445566779	0.0840949174282508	0.00777617444284111	0.0136283469616803	0.0101811768478435	0.0629308962642296	0.0108225108225108	0.00272566939233606	0.046336379669713	0.0343915343915344	0.0178771845438512	0.00208433541766875	0.00905884239217573	0.0210838544171877	0.0136283469616803	0.0162738496071829	0.0619688953022286	0.00232483565816899	0.154882154882155	0.00641333974667308	0.0490620490620491	0.0242103575436909	0.0239698573031906	0.0041686708353375	0.00256533589866923	0.0834535834535834
Faecalibacterium	0.0363957030623697	0.0126663459996793	0.0153920153920154	0.022286355619689	0.0487413820747154	0.0272566939233606	0.0327080327080327	0.132114798781465	0.00649350649350649	0.0918710918710919	0.0227673561006894	0.0165945165945166	0.0784832451499118	0.014349847683181	0.0157928491261825	0.0450537117203784	0.0269360269360269	0.0582010582010582	0.0340708674042007	0.0498637165303832	0.0147506814173481	0.0223665223665224	0.0282186948853616	0.0227673561006894	0.0442520442520443	0.0132275132275132	0.0145903479236813	0.0256533589866923	0.0446528779862113	0.0385602052268719	0.0335097001763668	0.0444123777457111	0.010662177328844	0.0285393618726952	0.0161135161135161	0.0112233445566779	0.0398428731762065	0.0760782427449094	0.0216450216450216	0.0501042167708834	0.0359948693282027	0.0189193522526856	0.0196408529741863	0.0561968895302229	0.0231681898348565	0.0302228635561969	0.0183581850248517	0.0153920153920154	0.0545133878467212
Dialister	0	0	0	0.00160333493666827	0.0012025012025012	0	0.0529902196568863	0	0.000160333493666827	0.0369568702902036	8.01667468334135e-05	0	0	0	0	0	0.00288600288600289	0.00192400192400192	0.0608465608465608	0	0	0.0824114157447491	0	0	0	0	0	0.0017636684303351	0.000400833734167067	0.00160333493666827	0.0934744268077601	0	0.00128266794933462	0.00112233445566779	0	0	0	0	0	0	0	0.00168350168350168	0.000240500240500241	0	0	0	0.000240500240500241	0.00208433541766875	0
Collinsella	0.0210036876703543	0.00304633637966971	0.00897867564534231	0.00264550264550265	0.00849767516434183	0.00481000481000481	0.043049543049543	0.00272566939233606	0.00913900913900914	0.0642937309603976	0.010662177328844	0.0163540163540164	0.00777617444284111	0.00312650312650313	0.00809684143017476	0.00384800384800385	0.00609267275933943	0.00440917107583774	0.0211640211640212	0.00328683662016995	0.00921917588584255	0.0609267275933943	0.00432900432900433	0.00970017636684303	0.00561167227833894	0.00232483565816899	0.00849767516434183	0.00737534070867404	0.0047298380631714	0.015712682379349	0.0204425204425204	0.00288600288600289	0.00841750841750842	0.0780824114157447	0.00641333974667308	0.00921917588584255	0.00553150553150553	0.0103415103415103	0.00360750360750361	0.00448933782267116	0.0150713484046817	0.00873817540484207	0.0059323392656726	0.00681417348084015	0.00849767516434183	0.0130671797338464	0.00569183902517236	0.0168350168350168	0.000801667468334135
Anaerobiospirillum	0.00184383517716851	0.00136283469616803	0.0140291806958474	0.0146705146705147	0.00216450216450216	0.00344717011383678	0.000320666987333654	0.000481000481000481	0.000641333974667308	0.00208433541766875	0.00336700336700337	0.00962000962000962	0.000561167227833895	0.000400833734167067	0.00408850408850409	0.014349847683181	0.00216450216450216	0.00112233445566779	0	0	0.00224466891133558	0.00328683662016995	0.0169151835818502	0.00224466891133558	0.0012025012025012	0.000400833734167067	0.00224466891133558	0.00521083854417188	0.0012025012025012	0.0024050024050024	0	0	0.00200416867083534	0.00256533589866923	0.0248516915183582	0.00312650312650313	0.00152316818983486	0.00104216770883438	0.000881834215167549	0	0	0.00272566939233606	0.000160333493666827	8.01667468334135e-05	0.00184383517716851	0.00160333493666827	0.00144300144300144	8.01667468334135e-05	0
Catenibacterium	0.00136283469616803	0.0128266794933462	0.0124258457591791	0.0464967131633798	0.00657367324033991	0.0179573512906846	0.0311848645181979	0.0041686708353375	0.00464967131633798	0.00400833734167068	0.0344717011383678	0.00529100529100529	0.00240500240500241	0.0174763508096841	0.0188391855058522	0.0130671797338464	0.00368767035433702	0.0101811768478435	0.00857784191117525	0.0204425204425204	0.00745550745550746	0.00657367324033991	0.0200416867083534	0.0114638447971781	0.00368767035433702	0.0145903479236813	0.022687189353856	0.022687189353856	0.00825717492384159	0.0574795574795575	0.008337341670675	0.0210036876703543	0.00312650312650313	0.00376783710117043	0.0195606862273529	0.00320666987333654	0.0377585377585378	0.00240500240500241	0.00336700336700337	0.00336700336700337	0.0748757415424082	0.00962000962000962	0.00865800865800866	0.0115440115440115	0.0270161936828603	0.00192400192400192	0.00497033830367164	0.0261343594676928	0.00625300625300625
[Ruminococcus]_gnavus_group	0.0511463844797178	0.00681417348084015	0.0502645502645503	0.00505050505050505	0.00745550745550746	0.0192400192400192	0.0258136924803591	0.00440917107583774	0.0181978515311849	0.0100208433541767	0.0147506814173481	0.0331890331890332	0.0256533589866923	0.00681417348084015	0.0451338784672118	0.00513067179733846	0.0053711720378387	0.0168350168350168	0.0179573512906846	0.00561167227833894	0.0229276895943563	0.0169151835818502	0.0071348404681738	0.0188391855058522	0.0194003527336861	0.00721500721500722	0.0666185666185666	0.00545133878467212	0.0071348404681738	0.0602052268718935	0.0113035113035113	0.00280583613916947	0.00481000481000481	0.0107423440756774	0.00865800865800866	0.0444925444925445	0.0163540163540164	0.0144300144300144	0.00529100529100529	0.00344717011383678	0.0277376944043611	0.00817700817700818	0.00352733686067019	0.0059323392656726	0.0119448452781786	0.0198813532146865	0.00464967131633798	0.0182780182780183	0.00136283469616803
Helicobacter	0.000561167227833895	0.000481000481000481	0.000962000962000962	0.00256533589866923	0.000160333493666827	0.000641333974667308	0.00577200577200577	0.000320666987333654	0.00489017155683822	0.000561167227833895	0.000481000481000481	0.00152316818983486	0.000962000962000962	0.000801667468334135	0.00392817059483726	0.00128266794933462	0.000320666987333654	0.00392817059483726	0.00184383517716851	0	0.00368767035433702	0.000561167227833895	8.01667468334135e-05	0.00280583613916947	0.000881834215167549	0.000721500721500722	0.000481000481000481	0.000641333974667308	0.000240500240500241	0.0615680615680616	0.0012025012025012	8.01667468334135e-05	0.00376783710117043	0.000881834215167548	8.01667468334135e-05	0.000400833734167067	0.000481000481000481	0.00505050505050505	0.000801667468334135	0.000721500721500722	0.000160333493666827	0.000641333974667308	0.000240500240500241	0.000400833734167067	0	0.0206028539361873	0.000160333493666827	0.000721500721500722	0.000320666987333654
Enterococcus	0.000320666987333654	0	0	0.023649190315857	0.000481000481000481	0.00657367324033991	0.00104216770883438	0	0	0	0	8.01667468334135e-05	0	0	0	0.000481000481000481	0.000400833734167067	0.00272566939233606	0.00104216770883438	0	0	0.00200416867083534	0	8.01667468334135e-05	8.01667468334135e-05	0	0	0.000641333974667308	0.000320666987333654	0.00136283469616803	0.00104216770883438	0	0	0	0	0.000160333493666827	0	0	0	0	0	0.00216450216450216	0	0.000320666987333654	0	0	0	0.0594837261503928	8.01667468334135e-05
Sutterella	0.00352733686067019	0.0088985088985089	0.0231681898348565	0.00905884239217573	0.00681417348084015	0.00424883758217092	0.0172358505691839	0.0284591951258618	0.00705467372134039	0.00256533589866923	0.00264550264550265	0.00368767035433702	0.00729517396184063	0.0175565175565176	0.0163540163540164	0.00970017636684303	0.00320666987333654	0.0108225108225108	0.00456950456950457	0.0169151835818502	0.00753567420234087	0.00376783710117043	0.0130671797338464	0.015311848645182	0.00937950937950938	0.0144300144300144	0.0174763508096841	0.00464967131633798	0.0137085137085137	0.00240500240500241	0.00489017155683822	0.0190796857463524	0.0258136924803591	0.00513067179733846	0.00392817059483726	0.0128266794933462	0.00953984287317621	0.0223665223665224	0.00825717492384159	0.012025012025012	0.00200416867083534	0.0117043450376784	0.00585217251883919	0.0029661696328363	0.00801667468334135	0.0138688472021805	0.00561167227833895	0.00152316818983486	0.0189193522526856
Lachnospiraceae_NK4A136_group	0.0438512105178772	0.000801667468334135	0.00440917107583774	0.00192400192400192	0.00368767035433702	0.00240500240500241	0.0158730158730159	0.00432900432900433	0.00152316818983486	0.00737534070867404	0.00232483565816899	0.00689434022767356	0.0542728876062209	0.00152316818983486	0.0029661696328363	0.0029661696328363	0.00577200577200577	0.00312650312650313	0.00729517396184063	0.00208433541766875	0.00104216770883438	0.00625300625300625	0.00360750360750361	0.00625300625300625	0.0110630110630111	0.00104216770883438	0.00224466891133558	0.00320666987333654	0.00352733686067019	0.00168350168350168	0.0047298380631714	0.00264550264550265	0.00184383517716851	0.015712682379349	0.00328683662016995	0.00489017155683822	0.00448933782267116	0.00336700336700337	0.00497033830367164	0.00264550264550265	0.00432900432900433	0.00328683662016995	0.00352733686067019	0.00857784191117524	0.0017636684303351	0.0041686708353375	0.00280583613916947	0.00448933782267116	0.00232483565816899
Turicibacter	0.000160333493666827	0.00224466891133558	0.000160333493666827	0.000481000481000481	0.000561167227833895	0.000481000481000481	0.00360750360750361	0.000240500240500241	0.00136283469616803	0.000561167227833895	0.0206830206830207	0.00376783710117043	0.000481000481000481	0.000400833734167067	0.000641333974667308	0.000481000481000481	0.00128266794933462	0.000561167227833895	0.000481000481000481	0.000240500240500241	0.00104216770883438	0.00112233445566779	0.0103415103415103	0.00344717011383678	0.00328683662016995	0.000962000962000962	0.00152316818983486	0.00248516915183582	0.00481000481000481	0.00272566939233606	0.000400833734167067	0.000320666987333654	0.00168350168350168	0.000400833734167067	0.0497835497835498	0.00104216770883438	0.000962000962000962	0.0012025012025012	0.0329485329485329	0.000160333493666827	0.00873817540484207	0.00112233445566779	0.0281385281385281	0.00569183902517236	0.00288600288600289	0.00272566939233606	0.00865800865800866	0.000400833734167067	0.000240500240500241
unidentified_Lachnospiraceae	0.0339907006573673	0.00521083854417188	0.00729517396184063	0.00272566939233606	0.00376783710117043	0.00953984287317621	0.00873817540484207	0.00368767035433702	0.0178771845438512	0.0113836780503447	0.00737534070867404	0.00777617444284111	0.0428090428090428	0.00432900432900433	0.0123456790123457	0.00440917107583774	0.00448933782267116	0.0088985088985089	0.00689434022767356	0.00464967131633798	0.022286355619689	0.0130671797338464	0.00505050505050505	0.00809684143017476	0.0139490139490139	0.00545133878467212	0.0132275132275132	0.00272566939233606	0.00464967131633798	0.0150713484046817	0.00689434022767356	0.00344717011383678	0.00793650793650794	0.0161936828603495	0.00881834215167548	0.0133076799743466	0.00729517396184063	0.0128266794933462	0.00248516915183582	0.00360750360750361	0.0135481802148469	0.0053711720378387	0.00256533589866923	0.0059323392656726	0.00601250601250601	0.0115440115440115	0.00360750360750361	0.0117043450376784	0.00208433541766875
Holdemanella	0.00136283469616803	0.0029661696328363	0.0123456790123457	0.00721500721500722	0.00921917588584255	0.00625300625300625	0.0168350168350168	0.000881834215167548	0.000481000481000481	0.000481000481000481	0.00657367324033991	0.00448933782267116	0.000962000962000962	0.00440917107583774	0.00801667468334135	0.00625300625300625	0.00360750360750361	0.00312650312650313	0.0192400192400192	0.00168350168350168	0.000721500721500722	0.00673400673400673	0.0017636684303351	0.00665383998717332	0.00160333493666827	0.00208433541766875	0.00705467372134039	0.00328683662016995	0.0121051787718454	0.0146705146705147	0.0145101811768478	0.0017636684303351	0.000641333974667308	0.000481000481000481	0.00569183902517236	0.00392817059483726	0.00697450697450697	0.000881834215167548	0.00384800384800385	0.000320666987333654	0.00986050986050986	0.00689434022767356	0.00737534070867404	0.0265351932018599	0.0041686708353375	0.00168350168350168	0.00320666987333654	0.0355940355940356	0.00577200577200577
Paeniclostridium	0.00264550264550265	0.00200416867083534	0.00240500240500241	0.000962000962000962	0.000721500721500722	0.000801667468334135	0.000881834215167548	0.000721500721500722	0.00569183902517236	0.000561167227833895	0.000721500721500722	0.00328683662016995	0.00152316818983486	0.00152316818983486	0.00248516915183582	0.000881834215167548	0.0108225108225108	0.000881834215167548	0.000641333974667308	0.000481000481000481	0.0012025012025012	0.00216450216450216	0.000801667468334135	0.00561167227833894	0.00256533589866923	0.00200416867083534	0.00745550745550746	0.000881834215167548	0.00264550264550265	0.000881834215167548	0.000962000962000962	0.000240500240500241	0.0012025012025012	0.00705467372134039	0.00384800384800385	0.0017636684303351	0.0140291806958474	0.01667468334135	0.000160333493666827	0.000400833734167067	0.0298220298220298	0.00184383517716851	0.000240500240500241	0.00521083854417188	0.00144300144300144	0.0251723585056918	0.000481000481000481	0.00168350168350168	0.000481000481000481
Romboutsia	0.00248516915183582	0.00184383517716851	0.00136283469616803	0.00168350168350168	0.00200416867083534	0.00168350168350168	0.00264550264550265	0.00144300144300144	0.00272566939233606	0.00352733686067019	0.0076960076960077	0.00368767035433702	0.00144300144300144	0.000881834215167548	0.00200416867083534	0.0017636684303351	0.00304633637966971	0.000962000962000962	0.00112233445566779	0.000561167227833895	0.000881834215167548	0.00585217251883919	0.00937950937950938	0.00384800384800385	0.00128266794933462	0.00320666987333654	0.0017636684303351	0.0299823633156966	0.00464967131633798	0.000561167227833895	0.000561167227833895	0.000481000481000481	0.00937950937950938	0.00448933782267116	0.00649350649350649	0.00256533589866923	0.00160333493666827	0.0103415103415103	0.0123456790123457	0	0.00240500240500241	0.00104216770883438	0.0196408529741863	0.00761584094917428	0.00136283469616803	0.0224466891133558	0.00360750360750361	0.000160333493666827	0.000561167227833895
[Ruminococcus]_torques_group	0.022286355619689	0.0071348404681738	0.00368767035433702	0.00152316818983486	0.00200416867083534	0.0012025012025012	0.0146705146705147	0.00112233445566779	0.00136283469616803	0.00905884239217573	0.00264550264550265	0.00497033830367164	0.0197210197210197	0.00649350649350649	0.00336700336700337	0.00216450216450216	0.0029661696328363	0.00232483565816899	0.00761584094917428	0.00649350649350649	0.00184383517716851	0.00280583613916947	0.00865800865800866	0.00601250601250601	0.0168350168350168	0.00737534070867404	0.00288600288600289	0.0029661696328363	0.00160333493666827	0.00312650312650313	0.00561167227833895	0.00921917588584255	0.0017636684303351	0.00352733686067019	0.010662177328844	0.0024050024050024	0.00248516915183582	0.0076960076960077	0.00929934263267597	0.00970017636684303	0.0173160173160173	0.00304633637966971	0.00761584094917428	0.0059323392656726	0.00240500240500241	0.00657367324033991	0.00905884239217573	0.00336700336700337	0.0112233445566779
Allobaculum	0.00168350168350168	8.01667468334135e-05	0.000320666987333654	0.00136283469616803	0.00144300144300144	0.00328683662016995	0.00873817540484207	0.000962000962000962	0.00104216770883438	0.00376783710117043	0.0029661696328363	0.00248516915183582	0.00184383517716851	8.01667468334135e-05	0.000240500240500241	0.00144300144300144	0.000801667468334135	0.00408850408850409	0.00448933782267116	0.000881834215167548	0.00104216770883438	0.00657367324033991	0.0012025012025012	0.000962000962000962	0.000721500721500722	8.01667468334135e-05	8.01667468334135e-05	0.00320666987333654	0.00104216770883438	0.0156325156325156	0.0059323392656726	0.000962000962000962	0.000400833734167067	0.00841750841750842	0.00264550264550265	0.00320666987333654	0.00256533589866923	0.000320666987333654	0.000561167227833895	0.000400833734167067	0.00304633637966971	0.000881834215167548	0.000240500240500241	0.00112233445566779	0.00216450216450216	0.000160333493666827	0.000481000481000481	0.0222061888728555	0.000400833734167067
Prevotellaceae_Ga6A1_group	0	0.00216450216450216	0	0.0112233445566779	0.000481000481000481	8.01667468334135e-05	0.000561167227833895	0.00160333493666827	0.00144300144300144	0	0.0017636684303351	0.000641333974667308	0.000160333493666827	0.000320666987333654	0.000240500240500241	0.0088985088985089	0.000240500240500241	0	0	0	0.00112233445566779	0.00424883758217092	0.00184383517716851	0.000641333974667308	0.000320666987333654	0	0.00232483565816899	0.00152316818983486	0.000481000481000481	0	0	0	0.00232483565816899	0.00160333493666827	0.00240500240500241	0.00112233445566779	0.00112233445566779	0	0.000801667468334135	0	0	0.0218053551386885	0.000240500240500241	0.000240500240500241	0.00200416867083534	0	0.00136283469616803	0	0
Succinivibrio	0.000561167227833895	0.000400833734167067	0.00521083854417188	0.00168350168350168	0.0104216770883438	0.000641333974667308	0.000481000481000481	0.00256533589866923	0.000240500240500241	0.000721500721500722	0.000721500721500722	0.000721500721500722	0.00216450216450216	0.000721500721500722	0.00978034311367645	0.0012025012025012	0.00697450697450697	0.000320666987333654	0.00104216770883438	0.00825717492384159	0.000400833734167067	0.000400833734167067	0.00144300144300144	0.000962000962000962	0.0017636684303351	0.000320666987333654	0.00368767035433702	0.000320666987333654	0.00681417348084015	0.000561167227833895	0.000400833734167067	0.012025012025012	0.0012025012025012	0.000561167227833895	0.000962000962000962	0.00168350168350168	0.0158730158730159	0.0012025012025012	0.000400833734167067	0.000320666987333654	0.000561167227833895	0.00280583613916947	0.000320666987333654	0.000240500240500241	0.0198813532146865	0.000721500721500722	0	0.000481000481000481	0.00128266794933462
unidentified_Ruminococcaceae	0.00577200577200577	0.00200416867083534	0.00168350168350168	0.00200416867083534	0.00320666987333654	0.00328683662016995	0.00376783710117043	0.0194805194805195	0.0071348404681738	0.00785634118967452	0.00184383517716851	0.00232483565816899	0.00921917588584255	0.00232483565816899	0.00136283469616803	0.00440917107583774	0.00208433541766875	0.00489017155683822	0.00408850408850409	0.0194805194805195	0.0101010101010101	0.00841750841750842	0.00360750360750361	0.00336700336700337	0.00464967131633798	0.00192400192400192	0.000881834215167548	0.00152316818983486	0.00440917107583774	0.0024050024050024	0.00320666987333654	0.0053711720378387	0.00224466891133558	0.0047298380631714	0.0029661696328363	0.00136283469616803	0.0017636684303351	0.0128266794933462	0.0071348404681738	0.00793650793650794	0.00569183902517236	0.00569183902517236	0.00625300625300625	0.00801667468334135	0.00152316818983486	0.00352733686067019	0.00601250601250601	0.00128266794933462	0.00793650793650794
Erysipelotrichaceae_UCG-003	0.000400833734167067	0	8.01667468334135e-05	0.00128266794933462	0.00192400192400192	0.00160333493666827	0.000400833734167067	0.000240500240500241	8.01667468334135e-05	0	8.01667468334135e-05	0.000561167227833895	0.00344717011383678	0	0.000400833734167067	0.00160333493666827	0.000400833734167067	0.000721500721500722	0.00208433541766875	0.00625300625300625	0.000721500721500722	0.000160333493666827	0.000481000481000481	0.000962000962000962	0.000721500721500722	0	8.01667468334135e-05	0.000721500721500722	0.00272566939233606	0.008337341670675	0.000240500240500241	0.000881834215167548	0.000320666987333654	0	0.000320666987333654	0.00144300144300144	0.00400833734167068	0.000160333493666827	0.000561167227833895	0.000561167227833895	0	0.000641333974667308	0.000400833734167067	0.00256533589866923	0.000881834215167548	0	0.000160333493666827	0.000320666987333654	0.00112233445566779
Lachnoclostridium	0.0100208433541767	0.0024050024050024	0.00705467372134039	0.00192400192400192	0.00352733686067019	0.00144300144300144	0.0101811768478435	0.00160333493666827	0.00232483565816899	0.00489017155683822	0.00128266794933462	0.00873817540484207	0.0182780182780183	0.00408850408850409	0.00617283950617284	0.00232483565816899	0.00497033830367164	0.00224466891133558	0.00721500721500722	0.00288600288600289	0.00344717011383678	0.00344717011383678	0.00272566939233606	0.00785634118967452	0.00817700817700818	0.00304633637966971	0.00641333974667308	0.00280583613916947	0.00392817059483726	0.00256533589866923	0.0135481802148469	0.00336700336700337	0.00264550264550265	0.00873817540484207	0.00360750360750361	0.00561167227833895	0.00432900432900433	0.00505050505050505	0.00248516915183582	0.00352733686067019	0.00505050505050505	0.00272566939233606	0.00264550264550265	0.00617283950617284	0.00208433541766875	0.00521083854417188	0.00256533589866923	0.00513067179733846	0.00456950456950457
Campylobacter	0.000721500721500722	0.000160333493666827	0.0174763508096841	8.01667468334135e-05	0.00216450216450216	0.000160333493666827	0	0	0.000481000481000481	0	0	0.00272566939233606	0.000801667468334135	0.000240500240500241	0.0169953503286837	0.000160333493666827	0	0	0	0	0.000481000481000481	0	8.01667468334135e-05	0.000240500240500241	8.01667468334135e-05	0.000320666987333654	0.00240500240500241	8.01667468334135e-05	0.00200416867083534	0	0	0.00184383517716851	0.000160333493666827	0	0.000160333493666827	0.000561167227833895	0.000160333493666827	0.000801667468334135	0	0	0	8.01667468334135e-05	0	0	0.000240500240500241	0.000481000481000481	0	0	0
Ruminococcaceae_UCG-014	0.0105018438351772	0.00376783710117044	0.000561167227833895	0.000320666987333654	0.000240500240500241	0.000240500240500241	0.00545133878467212	0.000160333493666827	0.000160333493666827	0.000561167227833895	8.01667468334135e-05	0.0105018438351772	0.0112233445566779	0.00440917107583774	0.000240500240500241	0.000561167227833895	0.000240500240500241	0.000240500240500241	0.000801667468334135	0.0137085137085137	0	0.00160333493666827	0.00641333974667308	0.00761584094917428	0.00978034311367644	0.00360750360750361	0.000160333493666827	0.000881834215167548	0.000320666987333654	0.000320666987333654	0.00280583613916947	0.0134680134680135	8.01667468334135e-05	0.000561167227833895	0.00777617444284111	0.000400833734167067	0.000400833734167067	0.00505050505050505	0.00505050505050505	0.0129068462401796	0.0167548500881834	0.000881834215167548	0.00625300625300625	0.00649350649350649	0.000240500240500241	0.00448933782267116	0.00617283950617284	0.000160333493666827	0.0170755170755171
Sellimonas	0.00464967131633798	0.00112233445566779	0.000881834215167548	0.000801667468334135	0.00256533589866923	0.000561167227833895	0.0122655122655123	0.0012025012025012	0.000641333974667308	0.00929934263267597	0.00304633637966971	0.0012025012025012	0.00216450216450216	0.000481000481000481	0.000962000962000962	0.00168350168350168	0.00320666987333654	0.000962000962000962	0.00697450697450697	0.000641333974667308	0.000962000962000962	0.00320666987333654	0.00232483565816899	0.00240500240500241	0.00184383517716851	0.000721500721500722	0.00112233445566779	0.00200416867083534	0.00248516915183582	0.000721500721500722	0.0076960076960077	0.000881834215167548	0.000881834215167548	0.0041686708353375	0.00368767035433702	0.00136283469616803	0.00192400192400192	0.00208433541766875	0.00312650312650313	0.000160333493666827	0.000641333974667308	0.00272566939233606	0.00144300144300144	0.00288600288600289	0.00160333493666827	0.00248516915183582	0.00240500240500241	0.00128266794933462	0.000481000481000481
Peptococcus	0	0	0	0.00104216770883438	0.000641333974667308	0.00312650312650313	0.00128266794933462	8.01667468334135e-05	0.000160333493666827	0	8.01667468334135e-05	0.000240500240500241	0.000240500240500241	8.01667468334135e-05	8.01667468334135e-05	0.000320666987333654	0.00489017155683822	0.000962000962000962	0.000881834215167548	8.01667468334135e-05	0.000320666987333654	0.000240500240500241	0.000561167227833895	0.000160333493666827	0.000240500240500241	8.01667468334135e-05	0	0.000881834215167548	0.00144300144300144	0.000801667468334135	0.00128266794933462	0	0.000400833734167067	0.000481000481000481	0.000320666987333654	0.000240500240500241	0.00184383517716851	0.000160333493666827	0.000400833734167067	8.01667468334135e-05	0	0.0012025012025012	0.000641333974667308	0.000240500240500241	0.000962000962000962	0.000160333493666827	0.000320666987333654	0.0118646785313452	0.000481000481000481
Lachnospira	0.000320666987333654	0.000801667468334135	0.000320666987333654	0.00152316818983486	0.0041686708353375	0.000801667468334135	0.0118646785313452	0.00136283469616803	0.000721500721500722	0.00216450216450216	0.00168350168350168	0.000801667468334135	0.00440917107583774	0.000962000962000962	0.000481000481000481	0.00312650312650313	0.00192400192400192	0.000962000962000962	0.00392817059483726	0.000641333974667308	0.000641333974667308	0.00152316818983486	0.00481000481000481	0.00144300144300144	0.0029661696328363	0.000801667468334135	0.000641333974667308	0.00400833734167068	0.00160333493666827	0.000641333974667308	0.0047298380631714	0.00224466891133558	0.000801667468334135	0.00128266794933462	0.00200416867083534	0.000641333974667308	0.00168350168350168	0.000641333974667308	0.0071348404681738	0.00144300144300144	0.00208433541766875	0.00264550264550265	0.00272566939233606	0.00128266794933462	0.0012025012025012	0.000801667468334135	0.00272566939233606	0.000962000962000962	0.00104216770883438
Olsenella	0	0.000240500240500241	0	0	0	0	0	0	0	0	0.000561167227833895	0	8.01667468334135e-05	0	0	0	0	0	0	0	8.01667468334135e-05	0	0	0	0.000160333493666827	0.000561167227833895	0	0	0	8.01667468334135e-05	0	0	0	8.01667468334135e-05	0.000561167227833895	0	0	0	0.000641333974667308	0	0	0.000240500240500241	0.0115440115440115	0.000721500721500722	0	0	0.0100208433541767	0	0
Phascolarctobacterium	0.000320666987333654	0.000481000481000481	0.00312650312650313	0.00336700336700337	0.00497033830367164	0.00112233445566779	0.000641333974667308	0.0071348404681738	0.000481000481000481	0.000240500240500241	0.000721500721500722	0	0.00112233445566779	0.000240500240500241	0.00128266794933462	0.00561167227833894	0.000881834215167548	0.000801667468334135	0.000320666987333654	0.00553150553150553	0.000481000481000481	0.000561167227833895	0.00112233445566779	0.000481000481000481	0.00200416867083534	0.000240500240500241	0.00128266794933462	0.00633317299983967	0.00280583613916947	0.000160333493666827	0.000160333493666827	0.00849767516434183	0.000881834215167548	0.000561167227833895	0.000240500240500241	0.000801667468334135	8.01667468334135e-05	0.00152316818983486	0.00440917107583774	0.00649350649350649	0.000240500240500241	0.0115440115440115	0.00224466891133558	0.000400833734167067	0.000481000481000481	0.000400833734167067	0.00481000481000481	0.000320666987333654	0.00857784191117524
Ruminococcaceae_UCG-005	0.000320666987333654	0	0	0.000320666987333654	0.000240500240500241	8.01667468334135e-05	0.00144300144300144	0.000320666987333654	0.000400833734167067	0	8.01667468334135e-05	8.01667468334135e-05	8.01667468334135e-05	0.000160333493666827	8.01667468334135e-05	0.000481000481000481	8.01667468334135e-05	0	8.01667468334135e-05	0.000400833734167067	0.000240500240500241	8.01667468334135e-05	0.000481000481000481	0.000240500240500241	0.000240500240500241	0.000160333493666827	8.01667468334135e-05	0.000962000962000962	0	8.01667468334135e-05	0.000240500240500241	0.000320666987333654	0.000320666987333654	8.01667468334135e-05	0.000400833734167067	0.000160333493666827	0.000400833734167067	8.01667468334135e-05	0.000160333493666827	0.000160333493666827	0.000160333493666827	0.00128266794933462	0.000240500240500241	0.000561167227833895	0.000160333493666827	0	0.000160333493666827	0	0.000481000481000481
Tyzzerella	0.00328683662016995	0.000881834215167548	0	8.01667468334135e-05	0	0	0	0	0	0	0	0.00216450216450216	0.0029661696328363	0.00104216770883438	0	0	0	0	0	0.00424883758217092	0	0	0.0012025012025012	0.00264550264550265	0.00288600288600289	0.000561167227833895	0	0	0	0	0	0.00456950456950457	0	8.01667468334135e-05	0.00128266794933462	8.01667468334135e-05	0	0.00152316818983486	0.00104216770883438	0.0047298380631714	0.00897867564534231	0	0.00128266794933462	0.00208433541766875	0	0.00112233445566779	0.0012025012025012	0	0.00601250601250601
[Ruminococcus]_gauvreauii_group	0.00777617444284111	0.000721500721500722	0.00168350168350168	0.000641333974667308	0.00128266794933462	0.00152316818983486	0.00865800865800866	0.000721500721500722	0.00192400192400192	0.00448933782267116	0.000801667468334135	0.00192400192400192	0.00344717011383678	0.00104216770883438	0.00160333493666827	0.000881834215167548	0.00184383517716851	0.00208433541766875	0.00456950456950457	0.000320666987333654	0.00208433541766875	0.000962000962000962	0.00152316818983486	0.00240500240500241	0.00192400192400192	0.000721500721500722	0.00104216770883438	0.000881834215167548	0.00136283469616803	0.00641333974667308	0.00489017155683822	0.000320666987333654	0.00112233445566779	0.00408850408850409	0.00184383517716851	0.00224466891133558	0.00144300144300144	0.00160333493666827	0.00112233445566779	0.000160333493666827	0.00986050986050986	0.00352733686067019	0.000962000962000962	0.0017636684303351	0.00104216770883438	0.00160333493666827	0.000801667468334135	0.00392817059483726	0.000320666987333654
Anaerotruncus	0.00994067660734328	0.00200416867083534	0	0.000400833734167067	0.00104216770883438	0.000400833734167067	0.00424883758217091	0.000240500240500241	0.000160333493666827	0.0100208433541767	0	0.00497033830367164	0.00865800865800866	0.00184383517716851	0.000160333493666827	0.00112233445566779	0.000641333974667308	0.000481000481000481	0.00216450216450216	0.0053711720378387	0.000240500240500241	0.000881834215167548	0.00456950456950457	0.00673400673400673	0.00729517396184063	0.00216450216450216	0	0.00160333493666827	0.000400833734167067	0.000320666987333654	0.00392817059483726	0.00577200577200577	0.000962000962000962	0.000641333974667308	0.00368767035433702	0	0.000400833734167067	0.00384800384800385	0.00432900432900433	0.0071348404681738	0.00681417348084015	0.000721500721500722	0.00440917107583774	0.00705467372134039	0.000160333493666827	0.00304633637966971	0.00376783710117043	0.000320666987333654	0.00745550745550746
Ruminococcaceae_UCG-004	0.000320666987333654	0.000160333493666827	0	8.01667468334135e-05	0	0	0.000721500721500722	8.01667468334135e-05	0.000160333493666827	0	0	0	0.000320666987333654	8.01667468334135e-05	0	0.000160333493666827	0	0	0	8.01667468334135e-05	0.000320666987333654	8.01667468334135e-05	0	0.000160333493666827	0.000240500240500241	8.01667468334135e-05	0	0.000801667468334135	0	0	0	0.000160333493666827	0.000320666987333654	0.000160333493666827	0.000160333493666827	0	0	0	8.01667468334135e-05	0.000160333493666827	0	0.000481000481000481	0.000160333493666827	8.01667468334135e-05	0	0.000160333493666827	8.01667468334135e-05	0	0.000160333493666827
Anaeroplasma	0.00585217251883919	0.00312650312650313	0	0	0	0	0	0	0	0	0	0	0.00681417348084015	0.00384800384800385	0	0	0	0	0	0.0047298380631714	8.01667468334135e-05	0	0.00609267275933943	8.01667468334135e-05	0.00721500721500722	0.00272566939233606	0.000160333493666827	0	0	0	0	0.00601250601250601	0.000320666987333654	0	0.00440917107583774	0	0	8.01667468334135e-05	0.00729517396184063	0.00649350649350649	0.00817700817700818	0	0.00705467372134039	0.000320666987333654	0	0	0.0059323392656726	0	0.00400833734167068
Bifidobacterium	0	0.000160333493666827	8.01667468334135e-05	0	0	0	0	8.01667468334135e-05	8.01667468334135e-05	0	0.000320666987333654	0	0	0.000160333493666827	8.01667468334135e-05	0	0	0	0	0	0	8.01667468334135e-05	0.000320666987333654	8.01667468334135e-05	0.000160333493666827	0.000240500240500241	0	0	0	0	0	0	0	0	0.000481000481000481	8.01667468334135e-05	0.000160333493666827	8.01667468334135e-05	0.00809684143017476	8.01667468334135e-05	0	0	0.00481000481000481	0.000400833734167067	8.01667468334135e-05	0	0.00481000481000481	8.01667468334135e-05	0
Tyzzerella_4	0.00705467372134039	0.000160333493666827	0.000881834215167548	0.000320666987333654	0	0	8.01667468334135e-05	0.000240500240500241	0	0.00216450216450216	0.000240500240500241	0.0071348404681738	0.00336700336700337	0.000240500240500241	0.000320666987333654	0.000320666987333654	0	0	0	0.000160333493666827	0	0.00168350168350168	0.00128266794933462	0.00200416867083534	0.000721500721500722	0.000240500240500241	0.000160333493666827	0.000160333493666827	0	0	0	0	0.000160333493666827	0.00320666987333654	0.00152316818983486	0.00424883758217092	0.000881834215167548	0.000400833734167067	0.000240500240500241	0	0.000160333493666827	0.000400833734167067	0.000481000481000481	0.000481000481000481	0.000641333974667308	0.00112233445566779	0.000481000481000481	0	0
Eisenbergiella	0.00689434022767356	0.000481000481000481	0	0	0	0	0	0	0	0	0	0.00368767035433702	0.00681417348084015	0.000561167227833895	8.01667468334135e-05	0	0	0	0	0.00136283469616803	0	0	0.000962000962000962	0.00633317299983967	0.00577200577200577	0.000561167227833895	8.01667468334135e-05	0	0	0	0	0.00144300144300144	0	0	0.000801667468334135	0	0	0.00336700336700337	0.000881834215167548	0.00136283469616803	0.00128266794933462	0	0.00128266794933462	0.00505050505050505	8.01667468334135e-05	0.00264550264550265	0.000801667468334135	0	0.00152316818983486
Tyzzerella_3	0.000561167227833895	0.000721500721500722	0.000320666987333654	0.000481000481000481	0.000721500721500722	0.00248516915183582	0.000320666987333654	0.000400833734167067	0.000641333974667308	0.00689434022767356	0.000962000962000962	0.0017636684303351	0.00104216770883438	0.000561167227833895	0.000801667468334135	0.000721500721500722	0.00104216770883438	0.00448933782267116	0.00128266794933462	0.000561167227833895	0.00152316818983486	0.00232483565816899	0.00208433541766875	0.00280583613916947	0.00104216770883438	0.000641333974667308	0.000962000962000962	0.000400833734167067	0.000801667468334135	0.0012025012025012	0.00168350168350168	0.000240500240500241	0.00112233445566779	0.00152316818983486	0.0017636684303351	0.00152316818983486	0.00144300144300144	0.00144300144300144	0.000561167227833895	0.000320666987333654	0.000320666987333654	0.000561167227833895	0.000561167227833895	0.000881834215167548	0.00136283469616803	0.0012025012025012	0.000801667468334135	0.000801667468334135	0.000160333493666827
[Eubacterium]_coprostanoligenes_group	0.00384800384800385	0.000641333974667308	0	0	0	0	8.01667468334135e-05	0	0	0	0	0.0029661696328363	0.00368767035433702	0.000481000481000481	0	0	0	0	0	0.0047298380631714	0	0	0.000962000962000962	0.00368767035433702	0.00360750360750361	0.000400833734167067	0	0	0	0	8.01667468334135e-05	0.00553150553150553	0	0	0.00160333493666827	0	0	0.00144300144300144	0.000561167227833895	0.00344717011383678	0.0053711720378387	0	0.000881834215167549	0.0041686708353375	0	0.00200416867083534	0.00112233445566779	8.01667468334135e-05	0.00665383998717332
Anaerofilum	0.00240500240500241	0	0.000160333493666827	0	0	0	0	0	0	0	0.000641333974667308	0	0.00280583613916947	8.01667468334135e-05	0.000320666987333654	0	0	0	0	0	0	0	0.00104216770883438	8.01667468334135e-05	0.000641333974667308	0	8.01667468334135e-05	0	0	0	0	0	0	0	0.000320666987333654	0.000240500240500241	0	0	0.00657367324033991	0	0	0	0.000561167227833895	0.00112233445566779	8.01667468334135e-05	0.000320666987333654	0.000721500721500722	0	0
Ruminiclostridium_9	0.00481000481000481	0.000240500240500241	0	0.000320666987333654	8.01667468334135e-05	0	0.000320666987333654	8.01667468334135e-05	0	0.000160333493666827	0	0.00216450216450216	0.00408850408850409	0.000400833734167067	0	0.000400833734167067	0	0	0.000160333493666827	0.00360750360750361	0	0	0.000721500721500722	0.00489017155683822	0.00464967131633798	0.000561167227833895	0	0.000320666987333654	8.01667468334135e-05	0	0.000160333493666827	0.00376783710117043	0	0	0.000881834215167548	0	0	0.00168350168350168	0.000881834215167549	0.00304633637966971	0.00609267275933943	0	0.000721500721500722	0.00440917107583774	8.01667468334135e-05	0.00152316818983486	0.000481000481000481	0	0.00641333974667308
Erysipelatoclostridium	0.00481000481000481	0.000320666987333654	0.000561167227833895	0.000160333493666827	0.000240500240500241	0.000320666987333654	0.000801667468334135	0.000400833734167067	0.000561167227833895	0.000240500240500241	0.00224466891133558	0.00136283469616803	0.00216450216450216	0.000481000481000481	0.000320666987333654	0.000400833734167067	0.000160333493666827	0.000801667468334135	0.000962000962000962	0.00168350168350168	0.000400833734167067	0.000160333493666827	0.000801667468334135	0.000721500721500722	0.00128266794933462	0.000240500240500241	0.00104216770883438	8.01667468334135e-05	0.000641333974667308	0.00376783710117043	0.000400833734167067	0.00128266794933462	0.000160333493666827	0.0012025012025012	0.00128266794933462	0.000881834215167548	0.000481000481000481	0.00160333493666827	0.00192400192400192	0.00240500240500241	0.00529100529100529	0.000160333493666827	0.000641333974667308	0.000320666987333654	0.000400833734167067	0.00232483565816899	0.000561167227833894	0.000320666987333654	0.00136283469616803
Slackia	0.000881834215167548	0.000160333493666827	0.000240500240500241	0.000400833734167067	0.000721500721500722	0.000561167227833895	0.00272566939233606	0.000481000481000481	0.000160333493666827	0.00617283950617284	0.000481000481000481	0.000561167227833895	0.000320666987333654	0.000240500240500241	0.000481000481000481	0.000320666987333654	0.000881834215167548	0.000240500240500241	0.00144300144300144	0.000160333493666827	0.000160333493666827	0.00240500240500241	0.000320666987333654	0.000320666987333654	0.000561167227833895	0.000160333493666827	0.000240500240500241	0.000481000481000481	0.000481000481000481	0.000320666987333654	0.00184383517716851	8.01667468334135e-05	0.000561167227833895	0.00184383517716851	0.000721500721500722	0.000240500240500241	0.000320666987333654	0.000160333493666827	0.000400833734167067	8.01667468334135e-05	0.000160333493666827	0.000481000481000481	0.000561167227833895	0.000641333974667308	0.000320666987333654	8.01667468334135e-05	0.000561167227833895	0.000721500721500722	0
Anaerostipes	0.00240500240500241	0.000240500240500241	0.000160333493666827	0.00136283469616803	0.000400833734167067	0.00200416867083534	0.00184383517716851	8.01667468334135e-05	8.01667468334135e-05	0	0.000400833734167067	8.01667468334135e-05	0.00352733686067019	0.000160333493666827	0.000641333974667308	0.0012025012025012	0.000481000481000481	0.00160333493666827	0.00256533589866923	0.000641333974667308	0.000400833734167067	0.000400833734167067	0.000721500721500722	0.00128266794933462	0.00144300144300144	0.000240500240500241	0	0.000561167227833895	8.01667468334135e-05	0.00601250601250601	0.00184383517716851	0.000801667468334135	8.01667468334135e-05	0.000240500240500241	0.000881834215167548	0.000400833734167067	0.00136283469616803	0.000160333493666827	0.00112233445566779	0.0012025012025012	0.00288600288600289	0.000561167227833895	0.00128266794933462	0.00400833734167068	8.01667468334135e-05	8.01667468334135e-05	0.00112233445566779	0.000721500721500722	0.00208433541766875
Coprococcus_1	0.00384800384800385	0.000481000481000481	0	0.000160333493666827	0.000481000481000481	0.000240500240500241	0.000160333493666827	0.000160333493666827	8.01667468334135e-05	0.000320666987333654	8.01667468334135e-05	0.00344717011383678	0.00456950456950457	0.000320666987333654	8.01667468334135e-05	8.01667468334135e-05	0.000641333974667308	0.000160333493666827	0.000400833734167067	0.00152316818983486	0	0.000160333493666827	0.000721500721500722	0.00521083854417188	0.00376783710117043	0.000320666987333654	0	0.000400833734167067	0.000320666987333654	8.01667468334135e-05	0.000160333493666827	0.00152316818983486	0	0.000240500240500241	0.000801667468334135	8.01667468334135e-05	0.000400833734167067	0.0017636684303351	0.000400833734167067	0.0017636684303351	0.00304633637966971	0.000240500240500241	0.000641333974667308	0.00456950456950457	0.000240500240500241	0.00192400192400192	0.000561167227833895	0.000240500240500241	0.00216450216450216
[Eubacterium]_nodatum_group	0	0	0	0	0	0	0.000320666987333654	8.01667468334135e-05	8.01667468334135e-05	0	0	0	0	0	0	8.01667468334135e-05	0	0	0	0	0.000160333493666827	8.01667468334135e-05	0	0	0	0	0	0.000160333493666827	0	0	0	0	8.01667468334135e-05	0.000240500240500241	0	0	0	0	8.01667468334135e-05	0	8.01667468334135e-05	8.01667468334135e-05	0	0	0	0	8.01667468334135e-05	0	0
Terrisporobacter	0	0.000320666987333654	0.000240500240500241	0.000240500240500241	8.01667468334135e-05	8.01667468334135e-05	0	8.01667468334135e-05	8.01667468334135e-05	0.00112233445566779	0.00192400192400192	0.00104216770883438	0.000801667468334135	0.000160333493666827	0.00136283469616803	0	0	0	0	0	0	0.00152316818983486	0.00272566939233606	0.00136283469616803	0.000641333974667308	0.000240500240500241	0.000240500240500241	0.000160333493666827	0	0	0	8.01667468334135e-05	0.000320666987333654	0.00136283469616803	0.00152316818983486	0.000641333974667308	0.000801667468334135	0.000641333974667308	0.00376783710117043	0	0.000561167227833895	0.000400833734167067	0.00216450216450216	0.00280583613916947	0.000400833734167067	0.00216450216450216	0.000481000481000481	0	0
Ruminiclostridium_5	0.00152316818983486	0.000481000481000481	0.000240500240500241	0	0	0	0	0.000240500240500241	0.000561167227833895	0.00136283469616803	0.000160333493666827	0.000801667468334135	0.00248516915183582	0.000561167227833894	0.000320666987333654	0	0	0.000160333493666827	0	0.00136283469616803	0.000481000481000481	0.000160333493666827	0.000721500721500722	0.00168350168350168	0.00104216770883438	0.000481000481000481	8.01667468334135e-05	0.000160333493666827	0	0.000160333493666827	0	0.0012025012025012	0.000160333493666827	0.000320666987333654	0.000481000481000481	0.000240500240500241	0.000160333493666827	0.000641333974667308	0.000962000962000962	0.00208433541766875	0.00256533589866923	0.000320666987333654	0.000641333974667308	0.0012025012025012	0	0.000721500721500722	0.000721500721500722	0	0.0024050024050024
Clostridium_sensu_stricto_7	0	0	0	0	0	8.01667468334135e-05	0	0	0.000320666987333654	0	0	0	0	0	0	0	0	0	0	0	0	0	0	0	0	0	0	0	0	0	0	8.01667468334135e-05	0	0	0	0	0	0	0	0	0.00344717011383678	8.01667468334135e-05	0	0	0	0	0	0	0.000160333493666827
Subdoligranulum	0.00304633637966971	0.00128266794933462	0	0	0	0	0	0	0	8.01667468334135e-05	0	0.000561167227833895	0.00328683662016995	0.000881834215167548	0	0	0	0	0	0.0012025012025012	0	0	0.00136283469616803	0.000641333974667308	0.00232483565816899	0.00136283469616803	0	0	0	0	0	0.00144300144300144	0	0	0.00216450216450216	0	0	0.000561167227833895	0.00184383517716851	0.000400833734167067	0.000721500721500722	0	0.00192400192400192	0.000561167227833895	0	0.000400833734167067	0.00240500240500241	0	0.00136283469616803
Butyricicoccus	0.0029661696328363	0.000881834215167549	0.000320666987333654	0.000561167227833894	0.000721500721500722	0.000721500721500722	0.00128266794933462	0.000962000962000962	0.000400833734167067	0.000962000962000962	0.000561167227833894	0.00248516915183582	0.00264550264550265	0.000641333974667308	0.000320666987333654	0.000561167227833895	0.000481000481000481	0.000320666987333654	0.0012025012025012	0.00112233445566779	0.000641333974667308	0.000801667468334135	0.00128266794933462	0.00144300144300144	0.00192400192400192	0.000561167227833895	0.000721500721500722	0.000641333974667308	0.000641333974667308	0.000801667468334135	0.00104216770883438	0.0017636684303351	0.000240500240500241	0.00112233445566779	0.00184383517716851	0.000721500721500722	0.000801667468334135	0.000561167227833895	0.000561167227833895	0.00136283469616803	0.00208433541766875	0.000641333974667308	0.00136283469616803	0.000881834215167548	0.000481000481000481	0.000801667468334135	0.00128266794933462	0.000481000481000481	0.00304633637966971
Roseburia	0.00168350168350168	0.000481000481000481	0.000801667468334135	8.01667468334135e-05	0.000160333493666827	8.01667468334135e-05	0	0.000400833734167067	0.000160333493666827	0.00112233445566779	0.000160333493666827	0.000320666987333654	0.000320666987333654	0.000641333974667308	0.000481000481000481	8.01667468334135e-05	0.000160333493666827	8.01667468334135e-05	8.01667468334135e-05	0	0.000561167227833895	0.000320666987333654	0.000160333493666827	0.000400833734167067	0.000481000481000481	0.00112233445566779	0.000801667468334135	8.01667468334135e-05	8.01667468334135e-05	0.000160333493666827	0	0.000240500240500241	0.000400833734167067	0.000481000481000481	0.000320666987333654	0.000240500240500241	0.000400833734167067	0.00288600288600289	0.000561167227833895	0	0	0	0.000400833734167067	0.000641333974667308	0	0.00240500240500241	0	0.000160333493666827	0.000160333493666827
[Eubacterium]_hallii_group	0.000962000962000962	0	0	0.000400833734167067	0.000881834215167548	0.000320666987333654	0.000160333493666827	0.000481000481000481	0.000160333493666827	0	0	0.000320666987333654	0.000962000962000962	0.000400833734167067	0.000160333493666827	0.000962000962000962	0.000962000962000962	0.000160333493666827	0.000240500240500241	0.000801667468334135	0.000160333493666827	8.01667468334135e-05	0.000641333974667308	0.00128266794933462	0.00128266794933462	0.000320666987333654	8.01667468334135e-05	0.000641333974667308	0.000881834215167548	0	8.01667468334135e-05	0.000881834215167548	8.01667468334135e-05	0.000240500240500241	0.000400833734167067	0.000160333493666827	0.000481000481000481	0	0.000481000481000481	0.000320666987333654	0.00232483565816899	0.000320666987333654	0.000320666987333654	0.000481000481000481	0.000481000481000481	0.000320666987333654	0.000240500240500241	0	0.00104216770883438
Faecalitalea	0.000160333493666827	8.01667468334135e-05	0.000160333493666827	8.01667468334135e-05	8.01667468334135e-05	0	0	8.01667468334135e-05	0.000481000481000481	0.000561167227833895	0	8.01667468334135e-05	0.000481000481000481	0	8.01667468334135e-05	0	0	0.000160333493666827	0	0	0	0.000481000481000481	0	0.000240500240500241	8.01667468334135e-05	8.01667468334135e-05	0.000240500240500241	0	0	0	0	0	0	0.00112233445566779	0	8.01667468334135e-05	0	0.00184383517716851	0	0	0	8.01667468334135e-05	0	8.01667468334135e-05	8.01667468334135e-05	0.00224466891133558	0	0	0
Pseudoflavonifractor	0.000962000962000962	0.000320666987333654	0	0	0	0	0	0	0	0	0	0.000240500240500241	0.00128266794933462	0.000481000481000481	0	0	0	0	0	0.00112233445566779	0	0	0.000320666987333654	0.000801667468334135	0.00104216770883438	0.000320666987333654	0	0	0	0	0	0.00168350168350168	0	0	0.000801667468334135	0	0	0.000160333493666827	0.000400833734167067	0.000881834215167548	0.00192400192400192	0	0.000320666987333654	0.000240500240500241	0	0.000160333493666827	0.000320666987333654	0	0.00168350168350168
Hydrogenoanaerobacterium	0.000481000481000481	0	0	0	0	0	0	0	0	0	0	0.000400833734167067	0.000320666987333654	0	0	0	0	0	0	0.000400833734167067	0	0	0.000320666987333654	0.000400833734167067	0.000320666987333654	0	0	0	0	0	0	0.00104216770883438	0	0	0.000240500240500241	0	0	8.01667468334135e-05	0.000320666987333654	0.000962000962000962	0.000962000962000962	0	0.000160333493666827	0.000320666987333654	0	0.000240500240500241	0.000160333493666827	0	0.00144300144300144
Ruminococcaceae_NK4A214_group	0.000400833734167067	0	0	0	0	0	0	0	0	0	0	0.000240500240500241	0.000320666987333654	0.000160333493666827	0	0	0	0	0	0.000801667468334135	0	0	0.000160333493666827	8.01667468334135e-05	0.000481000481000481	0	0	0	0	0	0	0.000481000481000481	0	0	8.01667468334135e-05	0	0	8.01667468334135e-05	0.000240500240500241	0.00112233445566779	0.000881834215167548	0	8.01667468334135e-05	0.000240500240500241	0	0	0	0	0.00136283469616803
Asticcacaulis	0	0	0	0	0	0	0	0	0	0	0	0.00136283469616803	0	0	0	0	0	0	0	0	0	0	8.01667468334135e-05	0.000160333493666827	0	0	0	0	0	0	0	0	0	0	0	8.01667468334135e-05	0	0	0	0	0	0	0	0	8.01667468334135e-05	0.000240500240500241	0	0	0
Propionibacterium	0	0	0	0	0	0	0	0	0	0	0	0.00128266794933462	0	0	0	0	0	0	0	0	0	0	0	0	0	0	0	0	0	0	0	0	0	8.01667468334135e-05	0	0	0	0	0	0	0	0	0	0	8.01667468334135e-05	8.01667468334135e-05	0	0	0
Allisonella	0	0	0	0	8.01667468334135e-05	0	0.000801667468334135	0	8.01667468334135e-05	8.01667468334135e-05	8.01667468334135e-05	0	0.000160333493666827	0	8.01667468334135e-05	0	0	8.01667468334135e-05	0.000240500240500241	0	0	0	0	0	0	0	0	8.01667468334135e-05	0.000561167227833895	8.01667468334135e-05	0.000481000481000481	0	0	0	0	0.000320666987333654	0	0	0	0	0	0	8.01667468334135e-05	0.000481000481000481	0	0	8.01667468334135e-05	0	0
Ruminococcus_1	0.000641333974667308	0.000160333493666827	0	0	0	0	0	0	0	0	0	0.000400833734167067	0.000320666987333654	0.000160333493666827	0	0	0	0	0	0.000400833734167067	0	0	0.000400833734167067	8.01667468334135e-05	0.000240500240500241	0	0	0	0	0	0	0.000641333974667308	0	0	0.000641333974667308	0	0	0	8.01667468334135e-05	0.000320666987333654	0.000721500721500722	0	0.000320666987333654	8.01667468334135e-05	0	0	8.01667468334135e-05	0	0.0012025012025012
Christensenellaceae_R-7_group	0.000320666987333654	8.01667468334135e-05	0	0	0	0	0	0	0	0	0	8.01667468334135e-05	0.000240500240500241	0	0	0	0	0	0	0.000320666987333654	0	0	8.01667468334135e-05	0	0	0	0	0	0	0	0	0.000400833734167067	0	0	8.01667468334135e-05	0	0	8.01667468334135e-05	0	0.000481000481000481	0.000881834215167548	0	8.01667468334135e-05	8.01667468334135e-05	0	8.01667468334135e-05	0	0	0.000400833734167067
Bosea	0	0	0	0	0	0	0	0	0	0	0	0.00112233445566779	0	0	0	0	0	0	0	0	0	0	0	0	0	0	0	0	0	0	0	0	0	0	0	8.01667468334135e-05	0	0	0	0	0	0	0	0	8.01667468334135e-05	8.01667468334135e-05	0	0	0
Shuttleworthia	0.000721500721500722	8.01667468334135e-05	0	0	0	0	0	0	0	0	0	8.01667468334135e-05	0.000721500721500722	0.000320666987333654	0	0	0	0	0	0.000160333493666827	0	0	0.000481000481000481	0.000320666987333654	0.000721500721500722	0.000160333493666827	0	0	0	0	0	0.000561167227833895	0	0	0.000240500240500241	0	0	8.01667468334135e-05	0.000561167227833895	0.000160333493666827	0.000881834215167548	0	0.000320666987333654	0	0	0	0.000481000481000481	0	0.000561167227833895
Oscillospira	0.00104216770883438	0	0	8.01667468334135e-05	0	0	0	0.000160333493666827	0	0	0	0.000400833734167067	0.000561167227833895	8.01667468334135e-05	0	0.000481000481000481	0	0	0	0.000160333493666827	8.01667468334135e-05	8.01667468334135e-05	0.000320666987333654	0.000481000481000481	0.000481000481000481	0.000160333493666827	0	0.000160333493666827	0	0	0	0.000240500240500241	0	0	0.000240500240500241	0	0	8.01667468334135e-05	0.000320666987333654	0.000240500240500241	0.000801667468334135	0.000160333493666827	0.000320666987333654	0.000481000481000481	0	0.000240500240500241	0.000160333493666827	0	0.000801667468334135
[Eubacterium]_brachy_group	0	0	0	0.000240500240500241	8.01667468334135e-05	0.000400833734167067	0.000400833734167067	8.01667468334135e-05	0	0	0	0	0	0	0	0.000721500721500722	8.01667468334135e-05	0	0	0	0	0	0	8.01667468334135e-05	0	0	0	0.00104216770883438	8.01667468334135e-05	0	0	0	0	8.01667468334135e-05	0	0	0	0	0	0	0	0	0	0	0	0	0	0	0
Candidatus_Arthromitus	0	0	0	0.000160333493666827	0	0	0	0	0	0	0.000160333493666827	0	0	0	0	0	0	8.01667468334135e-05	0	0	0	8.01667468334135e-05	0	0	0.000160333493666827	0	0	0	0	0.000160333493666827	0.000160333493666827	0	0.000240500240500241	0	8.01667468334135e-05	0	8.01667468334135e-05	0	0	0	0	0.000801667468334135	0	0	0.000320666987333654	0	0	0	0
Parabacteroides	8.01667468334135e-05	0	0.000962000962000962	0.000641333974667308	0.000160333493666827	0	0.000160333493666827	0.000320666987333654	0.000160333493666827	0	8.01667468334135e-05	0	0.000160333493666827	0.000160333493666827	8.01667468334135e-05	0.000881834215167549	0	0	0	0	0	0.000240500240500241	0	0	0	0	0	0.000481000481000481	0	0	0	0.000240500240500241	0	0.000561167227833895	0	0.000320666987333654	0	0	0	0	0	0.000641333974667308	0	0	0	8.01667468334135e-05	0	0	0
Erysipelotrichaceae_UCG-010	8.01667468334135e-05	0.000160333493666827	0	0.000160333493666827	0	0	8.01667468334135e-05	0.000481000481000481	0	0	0	0	0	0	0	0.000160333493666827	0	0	8.01667468334135e-05	0.000641333974667308	0	0.000160333493666827	0	0	0.000160333493666827	0	0	0	8.01667468334135e-05	0	0	0.000240500240500241	0	0.000160333493666827	0	8.01667468334135e-05	0	8.01667468334135e-05	0	0.000481000481000481	0	0.000160333493666827	0	0.000160333493666827	0	0	0	0	0.000320666987333654
Defluviitaleaceae_UCG-011	0.000481000481000481	0.000240500240500241	0	0	0	0	0	0	0	0	0	0.000481000481000481	0.000400833734167067	0.000160333493666827	0	0	0	0	0	0.000320666987333654	0	0	0.000320666987333654	0.000561167227833895	0.000400833734167067	8.01667468334135e-05	0	0	0	0	0	0.000801667468334135	0	0	0.000400833734167067	0	0	0.000160333493666827	0.000400833734167067	0.000320666987333654	0.000561167227833895	0	8.01667468334135e-05	0.000481000481000481	0	0.000160333493666827	0.000240500240500241	0	0.000881834215167549
Bacillus	0.000320666987333654	0	0	0	0	0	0.000160333493666827	0	0	0	0	0.000400833734167067	0.000320666987333654	0	0	0	0	0	0	8.01667468334135e-05	0	0	0	0.000881834215167548	0.000320666987333654	0.000240500240500241	0	0	0	0	0	0.000160333493666827	0	0	8.01667468334135e-05	0	0	0.000160333493666827	0.000240500240500241	0.000240500240500241	0.000320666987333654	0	0	0.000561167227833895	0	0.000160333493666827	0	0	8.01667468334135e-05
Epulopiscium	0	0	0	0	0	0	0	0	0	0	0.000160333493666827	0	0	0	0	0	0	0	0	0	0	0	0.000320666987333654	0	0	0	0	0	0	0	0	0	0	0	0	0	0	0	0.000881834215167548	0	0	0	0.000400833734167067	0.000320666987333654	0	0	0.000160333493666827	0	0
Candidatus_Stoquefichus	0	8.01667468334135e-05	0	0.000160333493666827	0.000400833734167067	8.01667468334135e-05	8.01667468334135e-05	0	0	0	0.000481000481000481	8.01667468334135e-05	0	0	0	0.000160333493666827	0.000641333974667308	0	0	0	0	0	0.000801667468334135	0.000240500240500241	0	0.000160333493666827	0	8.01667468334135e-05	0	0	0	0.000240500240500241	0	0	0.000561167227833895	8.01667468334135e-05	0	8.01667468334135e-05	0.000240500240500241	0	0	0.000240500240500241	8.01667468334135e-05	8.01667468334135e-05	0	0.000481000481000481	0.000160333493666827	0	0
unidentified_Chloroplast	0	0	0	0	0	0	0.000481000481000481	0	0	0	0	0.000721500721500722	0	0	0	0	0	0	0	0.000160333493666827	0	8.01667468334135e-05	0	0	0	0	0	8.01667468334135e-05	0	0	0	0.000240500240500241	0	0	0	0	0	0	0	8.01667468334135e-05	0	0	0	0	0	0	0	0	0
Holdemania	0	0	0	0	0	0	0	0.000160333493666827	8.01667468334135e-05	0	0	0	0	0	0	0	0	0	0	0	0	8.01667468334135e-05	0	0	0	0	0	0	0	0	0	0	0	0	0	0	0	0	0	0	0	8.01667468334135e-05	0	0	0	0	0	0	0
Ruminococcaceae_UCG-013	0.000240500240500241	0	0	0	0	0	0	0	0	0	0	0.000320666987333654	0.000240500240500241	0	0	0	0	0	0	8.01667468334135e-05	0	0	0.000160333493666827	0.000240500240500241	0.000160333493666827	0	0	0	0	0	0	0.000240500240500241	0	0	8.01667468334135e-05	8.01667468334135e-05	0	0	0	8.01667468334135e-05	0.000320666987333654	0	8.01667468334135e-05	0.000320666987333654	0	8.01667468334135e-05	0	0	0.000320666987333654
Cellulosilyticum	0	0	0	0	8.01667468334135e-05	0	0	0	0	0	0	0	0	0	0	0	0	0	8.01667468334135e-05	0	0	0	0.000240500240500241	0	0	0	0	0	0	0	0	0	0	0	0.000160333493666827	0	0	0	0.000160333493666827	0	0	0	0.000240500240500241	8.01667468334135e-05	0	0	0	0	0
Candidatus_Soleaferrea	0	0	0	0	0	0	8.01667468334135e-05	8.01667468334135e-05	0	8.01667468334135e-05	0	0	0	0	0	8.01667468334135e-05	0	0	0	0	0	0	0	0	0.000160333493666827	0	0	0	0	0	0	0.000320666987333654	8.01667468334135e-05	0	0	0	0	0	8.01667468334135e-05	0	0	0	0	0	0	0	0	0	0
Hathewaya	0	0	0	0	0	0	0	0	0	0	0	0	0	0	0	0	0	0	0	0	0	0	0	0	0	0	0	0	0	0	0	0	0	0	0	0	0	0	0	0	0.000641333974667308	0	0	0	0	0	0	0	0
Parasutterella	0	0	0	0	0	0	0	0	0	0	0	0.000641333974667308	0	0	0	0	0	0	0	0	0	0	0	0	0	0	0	0	0	0	0	0	0	0	0	0	0	0	0	0	0	0	0	0	0	0	0	0	0
Flavonifractor	8.01667468334135e-05	8.01667468334135e-05	0	0	0	0	0	0	0	0	0	0.000160333493666827	0.000320666987333654	8.01667468334135e-05	0	0	0	0	0	0.000400833734167067	0	0	0	0.000561167227833895	0.000320666987333654	8.01667468334135e-05	0	0	0	0	0	0.000160333493666827	0	0	8.01667468334135e-05	0	0	8.01667468334135e-05	0.000160333493666827	0.000481000481000481	0.000240500240500241	0	0	0.000400833734167067	0	0.000160333493666827	0.000160333493666827	0	0.000320666987333654
Weissella	0	0.000240500240500241	8.01667468334135e-05	0	0	0	0	0	0	0	0	0.000160333493666827	0	0	0	0	0	0	0	0	0	0	0	0.000160333493666827	0	0	0	0	0	0	0	0	0	0	0.000561167227833895	8.01667468334135e-05	0	0	8.01667468334135e-05	0	0	0	0	0.000160333493666827	0	0.000400833734167067	0.000240500240500241	0	0
Howardella	0	0	0	0	0.000160333493666827	8.01667468334135e-05	0	0	8.01667468334135e-05	0.000160333493666827	0	0	0	0	0	0	8.01667468334135e-05	0	0	0	0	0	0	0	0	0	0	8.01667468334135e-05	0	8.01667468334135e-05	0	0	8.01667468334135e-05	0	0	0	8.01667468334135e-05	0	0.000160333493666827	0	0	0	0	0	0	0	0	0	0
Marvinbryantia	0	0	0	0	0	0	0	0	0	0	0	0	0	0	0	8.01667468334135e-05	0	0	0	0	0	0	0.000320666987333654	0	0	0	0	0	0	0	0	0	0	0	0.000160333493666827	0	0	0	0.000561167227833895	0	0	0	0.000240500240500241	8.01667468334135e-05	0	0	0.000240500240500241	0	0
Ruminococcaceae_UCG-010	0.000160333493666827	0	0	0	0	0	0	0	0	0	0	0	0	0	0	0	0	0	0	0.000160333493666827	0	0	0	0	0	0	0	0	0	0	0	0.000400833734167067	0	0	0	0	0	0	8.01667468334135e-05	0	0.000400833734167067	0	8.01667468334135e-05	0	0	0	0	0	0.000481000481000481
Mucispirillum	0	0	0	0.000481000481000481	0.000160333493666827	0	8.01667468334135e-05	0	0	0	0	0	0	0	0	0.000481000481000481	0	0	0	0	0	8.01667468334135e-05	0	0	0.000160333493666827	0	0	8.01667468334135e-05	0	0	0	0	0	8.01667468334135e-05	0	0	0	0	0	0	0	8.01667468334135e-05	0	0	0	0	0	0	0
Enterobacter	0	0	0	0	0	0	0	0	0	0	8.01667468334135e-05	0.000481000481000481	0	0	0	0	0	0	0	0	0	0	0	8.01667468334135e-05	8.01667468334135e-05	8.01667468334135e-05	0.000400833734167067	0	8.01667468334135e-05	0	0	0	0	0	0	0	0	0	0	0	0	0	0	0	0	8.01667468334135e-05	0	0	0
[Clostridium]_innocuum_group	0.000160333493666827	0	0	0	0	0	0	0	0	0	0	0	8.01667468334135e-05	8.01667468334135e-05	0	0	0	0	0	8.01667468334135e-05	0	0	8.01667468334135e-05	0	0.000160333493666827	8.01667468334135e-05	0	0	0	0	0	0.000160333493666827	0	0	0.000160333493666827	0	0	0	0	0	0.000160333493666827	0	8.01667468334135e-05	0	0	0	0	0	8.01667468334135e-05
Ruminococcaceae_UCG-009	0.000240500240500241	0.000160333493666827	0	0	0	0	0	0	0	0	0	8.01667468334135e-05	8.01667468334135e-05	0	0	0	0	0	0	0.000160333493666827	0	0	8.01667468334135e-05	0.000240500240500241	0.000320666987333654	0.000160333493666827	0	0	0	0	0	0.000160333493666827	0	0	0.000160333493666827	0	0	0	0	0	0	0	0	0	0	0	0	0	0.000240500240500241
Ruminiclostridium_1	0	0	0	0	0	0	0	0	0	0	0	0	0	0	0	0	0	0	0	0.000320666987333654	0	0	0.000160333493666827	0	0	0	0	0	0	0	0	0.000160333493666827	0	0	0	0	0	0	0	8.01667468334135e-05	8.01667468334135e-05	0	0	0	0	0	0.000160333493666827	0	0.000240500240500241
Finegoldia	0	0	0	0	0	0	0	0	0	0	0	0.000320666987333654	0	0	0	0	0	0	0	0	0	0	8.01667468334135e-05	0	0	0	0	0	0	0	0	0	0	0	0	0	0	0	0	0	0	0	0	0	0	0	0	0	0
Paraprevotella	0	0	0	8.01667468334135e-05	0	0	0.000240500240500241	0	0	0	0	0	0	0	0	0.000240500240500241	0	0	0	0	0	0	0	0	0	0	0	8.01667468334135e-05	0	0	0	0	0	0	0	0	0	0	0	0	0	8.01667468334135e-05	0	0	0	0	0	0	0
unidentified_Erysipelotrichaceae	0.000240500240500241	0.000240500240500241	0	0	0	0	0	0	0	0	0	8.01667468334135e-05	8.01667468334135e-05	0	0	0	0	0	0	0	0	0	0.000240500240500241	8.01667468334135e-05	8.01667468334135e-05	8.01667468334135e-05	0	0	0	0	0	0.000240500240500241	0	0	8.01667468334135e-05	0	0	0	0.000240500240500241	0.000160333493666827	0.000240500240500241	0	0.000160333493666827	0.000160333493666827	0	8.01667468334135e-05	0.000160333493666827	0	0
Solobacterium	0	0	0	0	0	0	0	0	0	0	0	0	0	0	0	0	0	0	0	0	0	0	0	0	0	0	0	0	0	0	0	0	0	0	0	0	0	0	0	0	0	0	0.000240500240500241	8.01667468334135e-05	0	0	8.01667468334135e-05	0	0
Pantoea	0	0	0	0	0	0	0	0	0	0	8.01667468334135e-05	0.000240500240500241	0	0	0	0	0	0	0	0	0	0	0	0	0	0	0	8.01667468334135e-05	0	0	0	0	0	0	0	0	0	0	0	0	0	0	0	0	0	0	0	0	0
Family_XIII_UCG-001	0.000160333493666827	0	0	0	0	0	0	0	0	0	0	0.000160333493666827	0	8.01667468334135e-05	0	0	0	0	0	0	0	0	0	0	0	0	0	0	0	0	0	0	0	0	8.01667468334135e-05	0	0	0.000240500240500241	0	0	0.000160333493666827	0	0	0	0	8.01667468334135e-05	8.01667468334135e-05	0	8.01667468334135e-05
Lachnospiraceae_UCG-010	0.000160333493666827	0	0	0.000160333493666827	0	0	0	0	0	0	0	0.000240500240500241	8.01667468334135e-05	0	0	0.000160333493666827	0	0	0	0	0	8.01667468334135e-05	0	8.01667468334135e-05	8.01667468334135e-05	0	0	0	0	0	0	0	0	0	0	0	0	0	0	8.01667468334135e-05	0	0	0	0	0	0	8.01667468334135e-05	0	0
Anaerofustis	8.01667468334135e-05	0	0	0	0	0	0	0	0	0	0	0	0	0	0	0	0	0	0	0.000240500240500241	0	0	8.01667468334135e-05	8.01667468334135e-05	8.01667468334135e-05	0	0	0	0	0	0	0	0	0	0	0	0	0	0	0	8.01667468334135e-05	0	0	0	0	0	0	0	0
Rikenellaceae_RC9_gut_group	0	0	0	8.01667468334135e-05	0	0	0	0	0	0	0	0	0	0	0	0	0	0	0	0	8.01667468334135e-05	8.01667468334135e-05	0	0	0	0	0	0	0	0	0	0	0	0	0	0	0	0	0	0	0	0	0	0	0	0	0	0	0
Haemophilus	0	0	0	0	0	0	0	0	0	0	0	0	0	0	0	0	0	0	0	0	0	0	0	0	0	0	0	0	0	0	0	0	0	0	0	0	0	0	0	0	0.000240500240500241	0	8.01667468334135e-05	0	0.000160333493666827	0	0	0	0
Caproiciproducens	0	0	0	0	0	0	0	0	0	0	0	0	0	0	0	0	0	0	0	0	0	0	0	8.01667468334135e-05	0	0	0	0	0	0	0	0	0	0	0	0	0	0	0.000240500240500241	0	0	0	0	0	0	0	0	0	0
Brachyspira	0	0	0	0	0	8.01667468334135e-05	0	0	0	0	0	0	0	0	0	0	0	0	0	0	0	0	0	0	0	0	0	0	0	0	0	0	0	0	0	0	0	0	0	0	0	0	0	0	0	0	0	0	0
[Eubacterium]_ventriosum_group	0	0	0	0	0	0	0	0	0	0	0	0	0	0	0	0	0	0	0	0	0	0	0	0	0	0	0	0	0	0	0	0	0	0	0	0	0	0	0	0	0	0	0	0	0	0	0	0	0
Aerococcus	0	0	0	0	0	0	0	0	0	0	0	0	0	0	0	0	0	0	0	0	0	0	0	0	0	0	0	0	0	0.000160333493666827	0	0	0	0	0	0	0	0	0	0	0	0	0	0	0	0	0	0	0
Prevotella_2	0	0	0	0	0	0	0	0	0	0	0	0	0	0	0	8.01667468334135e-05	0	0	0	0	0	8.01667468334135e-05	0	0	0	0	0	0	0	0	0	0	0	0	0	0	0	0	0	0	0	0	0	0	0	0	0	0	0
Senegalimassilia	0	0	0	0	0	0	0	0	0	0	0	0	0	0	0	0	0	0	0	0	0	0	0	0	0	0	0	0	0	0	0	0	0	0	0	0	0	0	0	0	0	0	0.000160333493666827	0	0	0	0	0	0
Acidaminococcus	0	0	0	0	0	0	0	0	0	0	0	0	0	0	0	0	0	0	0	0	0	0	0	0	0	0	0	0	0	0	0	0	0	0	0	0	0	0	0	0	0	0	0.000160333493666827	0	0	0	0	0	0
Lactococcus	0	0	0	0	0	0	0.000160333493666827	0	0	0	0	0	0	0	0	0	0	0	0	0	0	0	0	8.01667468334135e-05	8.01667468334135e-05	0	0	0	0	0	0	0	0	0	0	0	0	0	0	0	0	0	0	0	0	0	0	0	8.01667468334135e-05
Family_XIII_AD3011_group	0	0	0	0	0	0	0	0	0	0	0	0	0	0	0	0	0	0	0	0	0	0	0	0	0	0	0	0	0	0	0	0	0	0	0	0	0	0	0	0	0	0	0	0	0	0	0	0	0
Dielma	0	0	0	0	0	0	0	0	0	0	0	0	0	0	0	0	0	0	0	0	0	0	0	0	0	0	0	0	0	0	0	8.01667468334135e-05	0	0	0	0	0	0	0	0	0.000160333493666827	0	0	0	0	0	0	0	0
Peptostreptococcus	0	0	0	0	0	0	0	0	0	0	0.000160333493666827	0	0	0	0	0	0	0	0	0	0	0	0	0	8.01667468334135e-05	0	0	0	0	0	0	0	0	0	0	0	0	0	0	0	0	0	8.01667468334135e-05	8.01667468334135e-05	0	0	0	0	0
Corynebacterium_1	0	0	0	0	0	0	8.01667468334135e-05	0	0	0	0	0.000160333493666827	0	0	0	0	0	0	0	0	0	0	0	0	0	0	0	0	0	0	0	0	0	0	0	8.01667468334135e-05	0	0	0	0	0.000160333493666827	0	0	0	0	0	0	0	0
Abiotrophia	0	0	0	0	0	0	0	0	0	0	0	0	0	0	0	0	0	0.000160333493666827	0	0	0	0	0	0	0	0	0	0	0	8.01667468334135e-05	8.01667468334135e-05	0	0	0	0	0	0	0	0	0	0	0	0	0	0	0	0	8.01667468334135e-05	0
Sphingopyxis	0	0	0	0	0	0	0	0	0	0	0	0.000160333493666827	0	0	0	0	0	0	0	0	0	0	0	0	0	0	0	0	0	0	0	0	0	0	0	0	0	0	0	0	0	0	0	0	0	0	0	0	0
Pediococcus	0	0	0	0	0	0	0	0	0	0	0	0	0	0	0	0	0	0	0	0	0	0	0	0	0	0	0	0	0	0	0	0	0	0	0	0	0	0	0	0	0	0	0	0	0	0	0	0	0
Sphingomonas	0	0	0	0	0	0	0	0	0	0	0	0	0.000160333493666827	0	0	0	0	0	0	0	0	0	0	0	0	0	0	0	0	0	0	0	0	0	0	0	8.01667468334135e-05	0	0	0	0	0	0	0	0	0	0	0	0
Lautropia	0	0	0	0	0	0	0	0	0	0	0	0	0	0	0	0	0	0	0	0	0	8.01667468334135e-05	0	0	0	0	0	0	0	0	0	0	0	0	0	0	0	0	0	0	0	0	0	0	0	0	8.01667468334135e-05	0	0
Stenotrophomonas	0	0	0	0	0	0	0	0	0	0	0	0	0	0	0	0	0	0	0	0	8.01667468334135e-05	0	0	0	0	0	0	0	0	0	0	0	0	0	0	0	0	0	0	0	0	8.01667468334135e-05	0	0	0	0	0	0	0
Neisseria	0	0	0	0	0	0	0	0	0	0	0	0	0	0	0	0	0	0	0	0	0	8.01667468334135e-05	0	0	0	0	0	0	0	0	0	0	0	0	0	0	0	0	0	0	0	0	0	0	0	0	0	0	0
Leucobacter	0	0	0	0	0	0	0	0	8.01667468334135e-05	0	0	0	0	0	0	0	0	0	0	0	0	0	0	0	0	0	0	0	0	0	0	0	0	0	0	0	0	0	0	0	0	0	0	0	0	0	0	0	0
Corynebacterium	0	0	0	0	0	0	0	0	0	0	8.01667468334135e-05	0	0	0	0	0	0	0	0	0	0	0	0	0	8.01667468334135e-05	0	0	0	0	0	0	0	0	0	0	0	0	0	0	0	0	0	0	0	0	0	0	0	0
Serratia	0	0	0	0	0	0	0	0	0	0	0	0	0	0	0	0	0	0	0	0	0	0	0	0	0	0	0	0	0	0	0	0	0	0	0	0	0	0	0	0	0	0	0	0	0	0	0	8.01667468334135e-05	0
Odoribacter	0	0	0	8.01667468334135e-05	0	0	0	0	0	0	0	0	0	0	0	0	0	0	0	0	0	0	0	0	0	0	0	8.01667468334135e-05	0	0	0	0	0	0	0	0	0	0	0	0	0	0	0	0	0	0	0	0	0
Castellaniella	0	0	0	0	0	0	0	0	0	0	0	8.01667468334135e-05	0	0	0	0	0	0	0	0	0	0	0	0	0	0	0	0	0	0	0	0	0	0	0	0	0	0	0	0	0	0	0	0	0	0	0	0	0
Leuconostoc	0	0	0	0	0	0	0	0	0	0	0	0	0	0	0	0	0	8.01667468334135e-05	0	0	0	0	0	0	0	0	0	0	0	0	0	0	0	0	0	0	0	0	0	0	0	0	0	0	0	0	0	0	0
Achromobacter	0	0	0	0	0	0	0	0	0	0	0	0	0	0	0	0	0	0	0	0	0	0	0	0	0	0	0	0	0	0	0	0	0	0	0	0	0	0	0	0	0	0	0	0	0	0	0	0	0
Dietzia	0	0	0	0	0	0	0	0	0	0	0	0	0	0	0	0	0	0	0	0	0	0	0	0	0	0	0	0	0	0	0	0	0	0	0	0	0	0	0	0	0	0	0	0	0	0	0	0	0
Leptotrichia	0	0	0	0	0	0	0	0	0	0	0	0	0	0	0	0	0	0	0	0	0	0	0	0	8.01667468334135e-05	0	0	0	0	0	0	0	0	0	0	0	0	0	0	0	0	0	0	0	0	0	0	0	0
Papillibacter	0	0	0	0	0	0	0	0	0	0	0	0	0	0	0	0	0	0	0	0	0	0	0	0	0	0	0	0	0	0	0	0	0	0	0	0	0	0	0	0	8.01667468334135e-05	0	0	0	0	0	8.01667468334135e-05	0	0
Lysinibacillus	0	0	0	0	0	0	0	0	0	0	0	0	0	0	0	0	0	0	0	0	0	0	0	0	0	0	0	0	0	0	0	0	0	0	0	0	0	0	0	0	0	8.01667468334135e-05	0	0	0	0	0	0	0
Staphylococcus	0	0	0	0	0	0	0	0	0	0	0	0	0	0	0	0	0	0	0	0	0	0	0	0	0	0	0	0	0	0	0	0	0	0	0	0	0	0	0	0	0	0	0	0	0	0	0	0	0
Hafnia-Obesumbacterium	0	0	0	0	0	0	0	0	0	0	0	0	0	0	0	0	0	0	0	0	0	0	0	0	0	0	0	0	0	0	0	0	0	0	0	0	0	0	0	0	0	0	0	0	0	0	0	0	0
Ruminococcaceae_UCG-002	0	0	0	0	0	0	0	0	0	0	0	0	0	0	0	0	0	0	0	0	0	0	0	0	0	0	0	0	0	0	0	0	0	0	0	0	0	0	0	0	0	0	0	0	0	0	0	0	0
Others	0.0849767516434179	0.0262145262145259	0.0382395382395379	0.0488215488215479	0.028699695366362	0.0226871893538557	0.0494628827962156	0.200016033349366	0.0758377425044086	0.0547538880872211	0.0487413820747156	0.0576398909732239	0.0909892576559241	0.0359948693282022	0.0348725348725343	0.0622895622895618	0.0246913580246916	0.195767195767196	0.0327080327080325	0.108465608465608	0.0472983806317139	0.0509860509860505	0.0484207150873812	0.0545133878467206	0.0905082571749235	0.0229276895943555	0.0498637165303827	0.0774410774410771	0.0823312489979153	0.0378387045053707	0.023889690556357	0.156405323071989	0.0734327400994065	0.0598845598845593	0.0465768799102129	0.0440115440115439	0.0314253647586978	0.0476992143658808	0.0785634118967442	0.154000320666987	0.0536315536315538	0.090347923681257	0.0339907006573664	0.0481802148468807	0.0375180375180372	0.0521083854417186	0.0348725348725342	0.015552348885682	0.18109668109668
[truncated: 30 more columns]
